# Supplementary material for: Hik28-dependent and Hik28-independent ABC transporters were revealed by proteome-wide analysis of ΔHik28 under combined stress
Source: BMC Mol Cell Biol. 2022 Jul 6;23:27. doi: 10.1186/s12860-022-00421-w (PMC9258054; doi:10.1186/s12860-022-00421-w)
Supplement: Supplementary file 7 — Additional file 7. [file 12860_2022_421_MOESM7_ESM.xlsx]

## Sheet: MT_+N_all temperature
SupplementaryTable 4 List of proteins found in Synechocystis-MT strain under the optimal condition and temperature stress.
No.	Accession_number	Old locus tag	New locus tag	Protein name	PathwayID	Pathway_name	30oC			16oC			45oC
							0 h	1 h	24 h	0 h	1 h	24 h	0 h	1 h	24 h
1	WP_002764973.1	ssl0563	SGL_RS12620	photosystem I iron-sulfur center protein PsaC	map00195	Photosynthesis								√
2	WP_010871213.1	sll1212	SGL_RS01905	GDP-mannose 4#x#6-dehydratase	map00051	Fructose and mannose metabolism					√
3	WP_010871216.1	sll1209	SGL_RS01920	NAD-dependent DNA ligase LigA	map03030	DNA replication			√
4	WP_010871230.1	sll1406	SGL_RS01990	TonB-dependent siderophore receptor	#N/A	#N/A						√		√
5	WP_010871231.1	sll1405	SGL_RS01995	biopolymer transporter ExbD	#N/A	#N/A			√			√
6	WP_010871232.1	sll1404	SGL_RS02000	MotA/TolQ/ExbB proton channel family protein	#N/A	#N/A	√			√			√
7	WP_010871237.1	slr1490	SGL_RS02025	TonB-dependent receptor	#N/A	#N/A		√
8	WP_010871246.1	sll1398	SGL_RS02070	photosystem II reaction center protein Psb28	map00195	Photosynthesis		√							√
9	WP_010871247.1	slr1495	SGL_RS02075	ATP-dependent DNA helicase	#N/A	#N/A		√			√
10	WP_010871270.1	slr1120	SGL_RS02190	prepilin peptidase	#N/A	#N/A			√
11	WP_010871272.1	sll1058	SGL_RS02200	4-hydroxy-tetrahydrodipicolinate reductase	map00261	Monobactam biosynthesis		√
12	WP_010871276.1	sll1054	SGL_RS02230	NUDIX hydrolase	map00230	Purine metabolism	√			√			√
13	WP_010871277.1	sll1053	SGL_RS02235	efflux RND transporter periplasmic adaptor subunit	#N/A	#N/A	√			√			√
14	WP_010871284.1	slr1127	SGL_RS02270	hypothetical protein	#N/A	#N/A			√
15	WP_010871285.1	slr1128	SGL_RS02275	SPFH/Band 7/PHB domain protein	#N/A	#N/A	√		√						√
16	WP_010871286.1	slr1129	SGL_RS02280	ribonuclease E/G	map03018	RNA degradation		√				√	√
17	WP_010871289.1	sll1043	SGL_RS02295	polyribonucleotide nucleotidyltransferase	map03018	RNA degradation			√			√			√
18	WP_010871291.1	slr0721	SGL_RS02305	NAD-dependent malic enzyme	map00620	Pyruvate metabolism	√			√			√
19	WP_010871292.1	sll0712	SGL_RS02310	cysteine synthase A	map00270	Cysteine and methionine metabolism					√
20	WP_010871298.1	slr0723	SGL_RS02340	hypothetical protein	#N/A	#N/A					√
21	WP_010871317.1	slr0737	SGL_RS02435	photosystem I reaction center subunit II	map00195	Photosynthesis		√			√			√
22	WP_010871319.1	slr0739	SGL_RS02445	polyprenyl synthetase family protein	map00900	Terpenoid backbone biosynthesis			√
23	WP_010871320.1	slr0740	SGL_RS02450	hypothetical protein	#N/A	#N/A	√			√			√
24	WP_010871337.1	slr0244	SGL_RS02540	universal stress protein	#N/A	#N/A		√		√					√
25	WP_010871340.1	sll0228	SGL_RS02550	agmatinase	map00330	Arginine and proline metabolism									√
26	WP_010871341.1	sll0227	SGL_RS02555	peptidyl-prolyl cis-trans isomerase	#N/A	#N/A									√
27	WP_010871342.1	sll0226	SGL_RS02560	photosystem I assembly protein Ycf4	#N/A	#N/A								√
28	WP_010871343.1	sll0225	SGL_RS02565	GH3 auxin-responsive promoter family protein	#N/A	#N/A									√
29	WP_010871360.1	sll0217	SGL_RS02645	flavin reductase	#N/A	#N/A					√			√
30	WP_010871362.1	sll0216	SGL_RS02660	threonylcarbamoyl-AMP synthase	#N/A	#N/A	√			√		√	√
31	WP_010871364.1	sll1327	SGL_RS02670	F0F1 ATP synthase subunit gamma	map00190	Oxidative phosphorylation		√	√	√		√	√		√
32	WP_010871365.1	sll1326	SGL_RS02675	F0F1 ATP synthase subunit alpha	map00190	Oxidative phosphorylation			√	√	√	√	√
33	WP_010871366.1	sll1325	SGL_RS02680	F0F1 ATP synthase subunit delta	map00190	Oxidative phosphorylation	√			√			√
34	WP_010871368.1	sll1323	SGL_RS02690	F0F1 ATP synthase subunit B'	map00190	Oxidative phosphorylation	√			√			√
35	WP_010871382.1	slr1094	SGL_RS02765	DUF429 domain-containing protein	#N/A	#N/A	√			√			√
36	WP_010871383.1	sll1039	SGL_RS02770	alpha-E domain-containing protein	#N/A	#N/A			√			√		√	√
37	WP_010871391.1	slr1102	SGL_RS02810	EAL domain-containing protein	#N/A	#N/A		√
38	WP_010871394.1	slr1105	SGL_RS02825	translational GTPase TypA	#N/A	#N/A						√
39	WP_010871399.1	slr1106	SGL_RS02855	prohibitin family protein	#N/A	#N/A	√			√			√
40	WP_010871400.1	slr1107	SGL_RS02860	hypothetical protein	#N/A	#N/A		√
41	WP_010871404.1	sll1030	SGL_RS02880	EutN/CcmL family microcompartment protein	#N/A	#N/A									√
42	WP_010871405.1	sll1028	SGL_RS02885	BMC domain-containing protein	#N/A	#N/A	√			√			√
43	WP_010871406.1	sll1029	SGL_RS02890	BMC domain-containing protein	#N/A	#N/A									√
44	WP_010871422.1	slr1780	SGL_RS02970	DUF2488 family protein	#N/A	#N/A		√	√	√		√			√
45	WP_010871430.1	sll1676	SGL_RS03010	4-alpha-glucanotransferase	map00500	Starch and sucrose metabolism	√			√			√
46	WP_010871433.1	slr1788	SGL_RS03025	hypothetical protein	#N/A	#N/A		√
47	WP_010871434.1	slr1789	SGL_RS03030	hypothetical protein	#N/A	#N/A									√
48	WP_010871436.1	sll1672	SGL_RS03040	MASE1 domain-containing protein	#N/A	#N/A			√		√			√
49	WP_010871442.1	slr1793	SGL_RS03080	transaldolase	map00030	Pentose phosphate pathway		√							√
50	WP_010871443.1	ssr2998	SGL_RS03085	DUF2862 domain-containing protein	#N/A	#N/A						√
51	WP_010871447.1	sll1667	SGL_RS03105	tetratricopeptide repeat protein	#N/A	#N/A		√
52	WP_010871458.1	slr1799	SGL_RS03170	hypothetical protein	#N/A	#N/A			√
53	WP_010871463.1	sll1653	SGL_RS03195	bifunctional demethylmenaquinone methyltransferase/2-methoxy-6-polyprenyl-1#x#4-benzoquinol methylase UbiE	map00130	Ubiquinone and other terpenoid-quinone biosynthesis			√
54	WP_010871465.1	slr1289	SGL_RS03210	NADP-dependent isocitrate dehydrogenase	map00020	Citrate cycle (TCA cycle)								√
55	WP_010871467.1|WP_010872295.1|WP_011153614.1|WP_011153619.1|WP_011153655.1|WP_011153656.1|WP_011153661.1	sll1201	SGL_RS03220	Rpn family recombination-promoting nuclease/putative transposase	#N/A	#N/A			√		√				√
56	WP_010871472.1	slr1295	SGL_RS03245	Fe(3+) ABC transporter substrate-binding protein	map02010	ABC transporters			√						√
57	WP_010871477.1	sll1194	SGL_RS03265	photosystem II complex extrinsic protein PsbU	map00195	Photosynthesis	√	√	√	√	√				√
58	WP_010871493.1	sll1185	SGL_RS03345	oxygen-dependent coproporphyrinogen oxidase	map00860	Porphyrin and chlorophyll metabolism						√
59	WP_010871496.1	ssr1604	SGL_RS03360	50S ribosomal protein L28	map03010	Ribosome		√
60	WP_010871497.1	slr0962	SGL_RS03365	Ycf66 family protein	#N/A	#N/A						√
61	WP_010871499.1	slr0963	SGL_RS03380	sulfite reductase#x# ferredoxin dependent	map00920	Sulfur metabolism		√
62	WP_010871502.1	slr0966	SGL_RS03395	tryptophan synthase subunit alpha	map00260	Glycine, serine and threonine metabolism									√
63	WP_010871508.1	slr0969	SGL_RS03425	precorrin-3B C(17)-methyltransferase	map00860	Porphyrin and chlorophyll metabolism						√
64	WP_010871516.1	sll0928	SGL_RS03465	allophycocyanin subunit alpha-B	map00196	Photosynthesis - antenna proteins						√
65	WP_010871518.1	sll0926	SGL_RS03475	tRNA dihydrouridine(20/20a) synthase DusA	#N/A	#N/A						√
66	WP_010871520.1	slr0974	SGL_RS03485	translation initiation factor IF-3	#N/A	#N/A			√		√
67	WP_010871541.1	slr1617	SGL_RS03595	NAD-dependent epimerase/dehydratase family protein	#N/A	#N/A			√			√		√
68	WP_010871555.1	slr1073	SGL_RS03670	glycosyltransferase	#N/A	#N/A			√
69	WP_010871571.1	ssl1972	SGL_RS03760	hypothetical protein	#N/A	#N/A	√					√			√
70	WP_010871575.1	sll1021	SGL_RS03780	flotillin family protein	#N/A	#N/A	√			√			√		√
71	WP_010871579.1	sll1019	SGL_RS03800	hydroxyacylglutathione hydrolase	map00620	Pyruvate metabolism		√			√
72	WP_010871582.1	slr1400	SGL_RS03815	hybrid sensor histidine kinase/response regulator	#N/A	#N/A						√
73	WP_010871583.1	slr0670	SGL_RS03820	universal stress protein	#N/A	#N/A			√			√			√
74	WP_010871584.1	sll0656	SGL_RS03825	ExeM/NucH family extracellular endonuclease	#N/A	#N/A		√			√				√
75	WP_010871585.1	sll0654	SGL_RS03830	choice-of-anchor I family protein	#N/A	#N/A			√		√	√			√
76	WP_010871597.1	sll0646	SGL_RS03900	adenylate/guanylate cyclase domain-containing protein	map00230	Purine metabolism		√
77	WP_010871601.1	sll0643	SGL_RS03920	urease accessory protein UreG	#N/A	#N/A			√		√				√
78	WP_010871610.1|WP_010871788.1	slr0692	SGL_RS03965	AAA family ATPase	#N/A	#N/A						√
79	WP_010871618.1	slr1594	SGL_RS04010	response regulator	#N/A	#N/A			√
80	WP_010871620.1	sll1516	SGL_RS04020	hypothetical protein	#N/A	#N/A	√	√		√			√
81	WP_010871621.1	slr1596	SGL_RS04025	proton extrusion protein PcxA	#N/A	#N/A									√
82	WP_010871624.1	sll1514	SGL_RS04040	Hsp20/alpha crystallin family protein	#N/A	#N/A									√
83	WP_010871638.1	slr1604	SGL_RS04115	ATP-dependent zinc metalloprotease FtsH3	#N/A	#N/A		√	√			√
84	WP_010871645.1	sll1503	SGL_RS04155	hypothetical protein	#N/A	#N/A								√
85	WP_010871646.1	sll1502	SGL_RS04160	glutamate synthase large subunit	map00630	Glyoxylate and dicarboxylate metabolism		√
86	WP_010871653.1	slr1041	SGL_RS04195	response regulator	map02020	Two-component system				√			√
87	WP_010871662.1	ssr1736	SGL_RS04240	50S ribosomal protein L32	map03010	Ribosome								√
88	WP_010871667.1	sll1009	SGL_RS04265	calcium-binding protein	#N/A	#N/A									√
89	WP_010871668.1	slr1055	SGL_RS04275	magnesium chelatase subunit H	map00860	Porphyrin and chlorophyll metabolism						√
90	WP_010871671.1	sll1005	SGL_RS04290	nucleoside triphosphate pyrophosphohydrolase	map00230	Purine metabolism									√
91	WP_010871673.1	sll1003	SGL_RS04300	PAS domain S-box protein	#N/A	#N/A					√
92	WP_010871680.1	slr1753	SGL_RS04325	CHAT domain-containing protein	#N/A	#N/A		√							√
93	WP_010871683.1	slr1756	SGL_RS04340	type I glutamate--ammonia ligase	map00220	Arginine biosynthesis		√		√	√		√	√
94	WP_010871686.1	slr1761	SGL_RS04355	FKBP-type peptidyl-prolyl cis-trans isomerase	#N/A	#N/A			√			√
95	WP_010871687.1	sll1643	SGL_RS04360	5-formyltetrahydrofolate cyclo-ligase	map00670	One carbon pool by folate									√
96	WP_010871697.1	sll1638	SGL_RS04410	photosystem II protein PsbQ	#N/A	#N/A		√	√	√			√		√
97	WP_010871716.1	sll1946	SGL_RS04505	phospholipid carrier-dependent glycosyltransferase	#N/A	#N/A		√
98	WP_010871721.1	ssr3451	SGL_RS04530	cytochrome b559 subunit alpha	map00195	Photosynthesis	√			√			√
99	WP_010871728.1	slr2037	SGL_RS04565	hypothetical protein	#N/A	#N/A								√
100	WP_010871739.1	slr2043	SGL_RS04620	zinc ABC transporter substrate-binding protein	map02010	ABC transporters			√						√
101	WP_010871740.1	slr2044	SGL_RS04625	metal ABC transporter ATP-binding protein	map02010	ABC transporters						√
102	WP_010871745.1	slr2048	SGL_RS04650	tetratricopeptide repeat protein	#N/A	#N/A								√
103	WP_010871747.1	slr2051	SGL_RS04660	phycobilisome rod-core linker polypeptide	map00196	Photosynthesis - antenna proteins	√		√	√	√	√	√	√	√
104	WP_010871753.1	sll1931	SGL_RS04690	serine hydroxymethyltransferase	map00260	Glycine, serine and threonine metabolism					√
105	WP_010871756.1	slr1906	SGL_RS04710	GNAT family N-acetyltransferase	#N/A	#N/A						√
106	WP_010871758.1|WP_010872079.1|WP_010874252.1	slr1908	SGL_RS04720	iron uptake porin	#N/A	#N/A		√		√			√
107	WP_010871759.1	slr1909	SGL_RS04725	response regulator transcription factor	#N/A	#N/A			√
108	WP_010871762.1	sll1837	SGL_RS04740	DUF1036 domain-containing protein	#N/A	#N/A		√		√					√
109	WP_010871766.1	sll1835	SGL_RS04760	CsgG/HfaB family protein	#N/A	#N/A						√
110	WP_010871772.1	sll1833	SGL_RS04790	penicillin-binding protein 2	map00550	Peptidoglycan biosynthesis	√			√	√		√
111	WP_010871782.1	sll0996	SGL_RS04845	tRNA (N6-isopentenyl adenosine(37)-C2)-methylthiotransferase MiaB	#N/A	#N/A									√
112	WP_010871788.1	slr1022	SGL_RS04875	aspartate aminotransferase family protein	map00220	Arginine biosynthesis									√
113	WP_010871792.1	sll0992	SGL_RS04895	S-formylglutathione hydrolase	map00680	Methane metabolism	√			√			√
114	WP_010871795.1	slr1030	SGL_RS04915	magnesium chelatase ATPase subunit I	map00860	Porphyrin and chlorophyll metabolism						√
115	WP_010871800.1	slr1034	SGL_RS04940	single-stranded DNA-binding protein	#N/A	#N/A			√		√		√
116	WP_010871801.1	slr1035	SGL_RS04945	GIY-YIG nuclease family protein	#N/A	#N/A		√
117	WP_010871803.1	sll0985	SGL_RS04955	mechanosensitive ion channel family protein	#N/A	#N/A					√
118	WP_010871807.1	sll0982	SGL_RS04975	hypothetical protein	#N/A	#N/A		√			√
119	WP_010871814.1	slr1379	SGL_RS05010	cytochrome ubiquinol oxidase subunit I	map00190	Oxidative phosphorylation	√			√			√
120	WP_010871822.1	slr1384	SGL_RS05050	hypothetical protein	#N/A	#N/A					√
121	WP_010871825.1	sll1297	SGL_RS05065	aromatic ring-hydroxylating dioxygenase subunit alpha	#N/A	#N/A	√			√			√
122	WP_010871828.1	sll1294	SGL_RS05080	HAMP domain-containing protein	map02020	Two-component system		√		√					√
123	WP_010871832.1	sll1290	SGL_RS05100	VacB/RNase II family 3'-5' exoribonuclease	#N/A	#N/A									√
124	WP_010871835.1	slr1391	SGL_RS05115	hypothetical protein	#N/A	#N/A		√
125	WP_010871845.1	slr1398	SGL_RS05170	hypothetical protein	#N/A	#N/A			√
126	WP_010871851.1	sll1583	SGL_RS05200	DNA ligase	#N/A	#N/A			√	√					√
127	WP_010871853.1	sll1581	SGL_RS05210	SLBB domain-containing protein	map02020	Two-component system		√				√			√
128	WP_010871855.1	slr1702	SGL_RS05220	DUF1995 family protein	#N/A	#N/A			√
129	WP_010871857.1	ssl3093	SGL_RS05230	phycobilisome linker polypeptide	map00196	Photosynthesis - antenna proteins			√		√	√		√	√
130	WP_010871858.1	sll1580	SGL_RS05235	phycobilisome rod-core linker polypeptide	map00196	Photosynthesis - antenna proteins	√	√	√	√	√	√	√	√	√
131	WP_010871859.1	sll1579	SGL_RS05240	phycobilisome rod-core linker polypeptide	map00196	Photosynthesis - antenna proteins			√		√	√		√	√
132	WP_010871860.1	sll1578	SGL_RS05245	phycocyanin subunit alpha	map00196	Photosynthesis - antenna proteins	√	√	√	√	√		√	√	√
133	WP_010871861.1	sll1577	SGL_RS05250	phycocyanin subunit beta	map00196	Photosynthesis - antenna proteins	√	√	√	√	√	√	√	√	√
134	WP_010871864.1	sll1575	SGL_RS05270	serine/threonine protein kinase	#N/A	#N/A		√
135	WP_010871878.1	slr2005	SGL_RS05340	MBL fold metallo-hydrolase	#N/A	#N/A						√
136	WP_010871890.1	sll1924	SGL_RS05400	Crp/Fnr family transcriptional regulator	#N/A	#N/A				√			√
137	WP_010871894.1	slr2018	SGL_RS05420	hypothetical protein	#N/A	#N/A					√
138	WP_010871908.1	ssl3615	SGL_RS05490	hypothetical protein	#N/A	#N/A		√
139	WP_010871910.1	sll1910	SGL_RS05500	VacB/RNase II family 3'-5' exoribonuclease	map03018	RNA degradation	√			√			√
140	WP_010871911.1	slr2030	SGL_RS05505	TIGR03279 family radical SAM protein	#N/A	#N/A			√		√			√	√
141	WP_010871913.1	slr1133	SGL_RS05520	argininosuccinate lyase	map00220	Arginine biosynthesis	√			√			√
142	WP_010871920.1	slr1139	SGL_RS05555	thioredoxin	#N/A	#N/A			√		√			√	√
143	WP_010871922.1	sll1082	SGL_RS05565	ABC transporter ATP-binding protein	#N/A	#N/A		√			√		√
144	WP_010871940.1	sll1070	SGL_RS05660	transketolase	map00030	Pentose phosphate pathway	√		√	√		√	√		√
145	WP_010871941.1	sll1069	SGL_RS05665	beta-ketoacyl-ACP synthase II	map00061	Fatty acid biosynthesis	√			√			√
146	WP_010871946.1	sll1825	SGL_RS05690	short chain dehydrogenase	#N/A	#N/A						√
147	WP_010871951.1	sll1822	SGL_RS05715	30S ribosomal protein S9	map03010	Ribosome			√	√				√
148	WP_010871955.1	sll1818	SGL_RS05735	DNA-directed RNA polymerase subunit alpha	map03020	RNA polymerase		√				√
149	WP_010871956.1	sll1817	SGL_RS05740	30S ribosomal protein S11	map03010	Ribosome			√		√		√
150	WP_010871957.1	sll1816	SGL_RS05745	30S ribosomal protein S13	map03010	Ribosome						√
151	WP_010871962.1	sll1813	SGL_RS05765	50S ribosomal protein L15	map03010	Ribosome		√				√	√
152	WP_010871963.1	sll1812	SGL_RS05770	30S ribosomal protein S5	map03010	Ribosome						√		√
153	WP_010871964.1	sll1811	SGL_RS05775	50S ribosomal protein L18	map03010	Ribosome	√			√	√		√
154	WP_010871965.1	sll1810	SGL_RS05780	50S ribosomal protein L6	map03010	Ribosome								√
155	WP_010871969.1	sll1806	SGL_RS05800	50S ribosomal protein L14	map03010	Ribosome						√		√
156	WP_010871971.1	ssl3436	SGL_RS05810	50S ribosomal protein L29	map03010	Ribosome								√
157	WP_010871972.1	sll1805	SGL_RS05815	50S ribosomal protein L16	map03010	Ribosome			√			√	√		√
158	WP_010871973.1	sll1804	SGL_RS05820	30S ribosomal protein S3	map03010	Ribosome			√	√	√		√
159	WP_010871975.1	ssl3432	SGL_RS05830	30S ribosomal protein S19	map03010	Ribosome									√
160	WP_010871976.1	sll1802	SGL_RS05835	50S ribosomal protein L2	map03010	Ribosome	√			√		√	√
161	WP_010871977.1	sll1801	SGL_RS05840	50S ribosomal protein L23	map03010	Ribosome	√			√		√	√
162	WP_010871978.1	sll1800	SGL_RS05845	50S ribosomal protein L4	map03010	Ribosome		√	√		√	√		√
163	WP_010871979.1	sll1799	SGL_RS05850	50S ribosomal protein L3	map03010	Ribosome	√					√	√
164	WP_010871980.1	slr1894	SGL_RS05855	DNA starvation/stationary phase protection protein	#N/A	#N/A			√
165	WP_010871982.1	slr1895	SGL_RS05865	metallophosphoesterase	#N/A	#N/A			√
166	WP_010871984.1	sll1796	SGL_RS05875	c-type cytochrome	map00195	Photosynthesis	√
167	WP_010871985.1	slr1897	SGL_RS05880	sugar ABC transporter substrate-binding protein	map02010	ABC transporters			√		√
168	WP_010871994.1	sll1789	SGL_RS05925	DNA-directed RNA polymerase subunit beta''	map03020	RNA polymerase		√	√			√		√
169	WP_010871995.1	sll1787	SGL_RS05930	DNA-directed RNA polymerase subunit beta	map03020	RNA polymerase						√
170	WP_010871996.1	sll1786	SGL_RS05935	TatD family hydrolase	#N/A	#N/A									√
171	WP_010871998.1	sll1124	SGL_RS05945	PAS domain S-box protein	#N/A	#N/A		√							√
172	WP_010872001.1	sll1120	SGL_RS05960	chromosome segregation protein SMC	#N/A	#N/A			√
173	WP_010872003.1	slr1194	SGL_RS05970	DUF533 domain-containing protein	#N/A	#N/A								√
174	WP_010872005.1	slr1196	SGL_RS05980	hypothetical protein	#N/A	#N/A	√			√			√
175	WP_010872012.1	slr1201	SGL_RS06015	urea ABC transporter permease subunit UrtC	map02010	ABC transporters			√
176	WP_010872035.1	sll1967	SGL_RS06135	23S rRNA (uracil(1939)-C(5))-methyltransferase RlmD	#N/A	#N/A				√			√
177	WP_010872037.1	slr2073	SGL_RS06145	cell division protein SepF	#N/A	#N/A									√
178	WP_010872041.1	slr2076	SGL_RS06170	chaperonin GroEL	map03018	RNA degradation	√	√		√	√	√	√	√	√
179	WP_010872042.1	slr2077	SGL_RS06175	EAL domain-containing protein	#N/A	#N/A		√
180	WP_010872044.1	NULL	SGL_RS18730	hypothetical protein	#N/A	#N/A									√
181	WP_010872045.1	sll1747	SGL_RS06190	chorismate synthase	map00400	Phenylalanine, tyrosine and tryptophan biosynthesis		√
182	WP_010872046.1	sll1746	SGL_RS06195	50S ribosomal protein L7/L12	map03010	Ribosome						√
183	WP_010872047.1	sll1745	SGL_RS06200	50S ribosomal protein L10	map03010	Ribosome		√
184	WP_010872048.1	sll1744	SGL_RS06205	50S ribosomal protein L1	map03010	Ribosome		√		√		√	√	√
185	WP_010872049.1	sll1743	SGL_RS06210	50S ribosomal protein L11	map03010	Ribosome		√	√		√	√		√
186	WP_010872062.1	sll1735	SGL_RS06280	fasciclin domain-containing protein	#N/A	#N/A								√
187	WP_010872066.1	sll1730	SGL_RS06300	hypothetical protein	#N/A	#N/A								√
188	WP_010872067.1	slr1834	SGL_RS06305	photosystem I core protein PsaA	map00195	Photosynthesis									√
189	WP_010872068.1	slr1835	SGL_RS06310	photosystem I core protein PsaB	map00195	Photosynthesis			√			√			√
190	WP_010872075.1	sll1721	SGL_RS06345	alpha-ketoacid dehydrogenase subunit beta	map00010	Glycolysis / Gluconeogenesis	√			√			√		√
191	WP_010872079.1	slr1841	SGL_RS06365	iron uptake porin	#N/A	#N/A		√		√			√		√
192	WP_010872081.1	slr1843	SGL_RS06375	glucose-6-phosphate dehydrogenase	map00030	Pentose phosphate pathway		√				√			√
193	WP_010872082.1	slr1844	SGL_RS06380	excinuclease ABC subunit UvrA	map03420	Nucleotide excision repair		√		√				√
194	WP_010872083.1	sll1717	SGL_RS06385	hypothetical protein	#N/A	#N/A		√		√			√
195	WP_010872091.1	slr1536	SGL_RS06425	ATP-dependent DNA helicase RecQ	map03018	RNA degradation									√
196	WP_010872106.1	sll1464	SGL_RS06510	YdiU family protein	#N/A	#N/A									√
197	WP_010872107.1	sll1463	SGL_RS06515	ATP-dependent zinc metalloprotease FtsH4	#N/A	#N/A	√			√			√
198	WP_010872118.1	sll1454	SGL_RS06575	nitrate reductase	map00910	Nitrogen metabolism			√
199	WP_010872119.1	sll1453	SGL_RS06580	ATP-binding cassette domain-containing protein	map00910	Nitrogen metabolism									√
200	WP_010872120.1	sll1452	SGL_RS06585	ABC transporter substrate-binding protein	map00910	Nitrogen metabolism		√
201	WP_010872122.1	sll1450	SGL_RS06595	ABC transporter substrate-binding protein	map00910	Nitrogen metabolism			√			√		√	√
202	WP_010872128.1	slr1751	SGL_RS06625	S41 family peptidase	#N/A	#N/A	√			√			√
203	WP_010872134.1	slr1222	SGL_RS06655	hypothetical protein	#N/A	#N/A								√
204	WP_010872138.1	slr1224	SGL_RS06675	ABC transporter ATP-binding protein	map02010	ABC transporters		√						√
205	WP_010872140.1	sll1138	SGL_RS06685	HAD family phosphatase	map00500	Starch and sucrose metabolism						√
206	WP_010872157.1	slr1237	SGL_RS06770	cytosine deaminase	map00240	Pyrimidine metabolism			√					√
207	WP_010872159.1	ssl2245	SGL_RS06780	hypothetical protein	#N/A	#N/A	√			√			√
208	WP_010872163.1	slr1238	SGL_RS06800	glutathione synthase	map00270	Cysteine and methionine metabolism			√			√		√	√
209	WP_010872174.1	slr1438	SGL_RS06860	aldose 1-epimerase	#N/A	#N/A			√	√			√
210	WP_010872175.1	sll1362	SGL_RS06865	isoleucine--tRNA ligase	map00970	Aminoacyl-tRNA biosynthesis						√			√
211	WP_010872177.1	sll1360	SGL_RS06875	DNA polymerase III subunit gamma/tau	map03030	DNA replication									√
212	WP_010872179.1	sll1359	SGL_RS06885	c-type cytochrome	#N/A	#N/A					√			√
213	WP_010872181.1	sll1356	SGL_RS06895	glycogen/starch/alpha-glucan phosphorylase	map00500	Starch and sucrose metabolism	√	√
214	WP_010872182.1	slr1441	SGL_RS06900	hypothetical protein	#N/A	#N/A			√
215	WP_010872189.1	sll1353	SGL_RS06945	two-component sensor histidine kinase	#N/A	#N/A	√			√		√	√
216	WP_010872194.1	sll1350	SGL_RS06970	pentapeptide repeat-containing protein	#N/A	#N/A								√
217	WP_010872197.1	sll1282	SGL_RS06985	6#x#7-dimethyl-8-ribityllumazine synthase	map00740	Riboflavin metabolism	√			√			√
218	WP_010872200.1	slr1356	SGL_RS07010	30S ribosomal protein S1	map03010	Ribosome			√			√	√
219	WP_010872204.1	sll1275	SGL_RS07035	pyruvate kinase	map00010	Glycolysis / Gluconeogenesis	√		√		√
220	WP_010872208.1	slr1364	SGL_RS07055	biotin synthase BioB	map00780	Biotin metabolism		√
221	WP_010872211.1	sll1273	SGL_RS07070	hypothetical protein	#N/A	#N/A								√
222	WP_010872213.1	sll1271	SGL_RS07085	iron uptake porin	#N/A	#N/A	√			√			√
223	WP_010872221.1	sll1265	SGL_RS07125	translocation/assembly module TamB domain-containing protein	#N/A	#N/A					√	√
224	WP_010872223.1	slr0875	SGL_RS07135	large conductance mechanosensitive channel protein MscL	#N/A	#N/A	√			√			√
225	WP_010872227.1	ssr1480	SGL_RS07155	RNA-binding protein	#N/A	#N/A			√			√
226	WP_010872228.1	slr0877	SGL_RS07160	Asp-tRNA(Asn)/Glu-tRNA(Gln) amidotransferase subunit GatA	map00970	Aminoacyl-tRNA biosynthesis	√
227	WP_010872231.1	slr0880	SGL_RS07175	fibronectin-binding domain-containing protein	#N/A	#N/A	√			√			√
228	WP_010872233.1	NULL	SGL_RS18765	high light inducible protein	#N/A	#N/A						√
229	WP_010872235.1	sll0872	SGL_RS07190	hypothetical protein	#N/A	#N/A		√
230	WP_010872237.1	slr0883	SGL_RS07200	LCP family protein	#N/A	#N/A		√		√			√		√
231	WP_010872241.1	sll0869	SGL_RS07230	leucyl/phenylalanyl-tRNA--protein transferase	#N/A	#N/A								√
232	WP_010872242.1	sll0868	SGL_RS07235	lipoyl synthase	map00785	Lipoic acid metabolism			√						√
233	WP_010872250.1	sll0865	SGL_RS07280	excinuclease ABC subunit UvrC	map03420	Nucleotide excision repair			√		√			√
234	WP_010872251.1	slr0891	SGL_RS07285	N-acetylmuramoyl-L-alanine amidase	map01503	Cationic antimicrobial peptide (CAMP) resistance	√			√			√
235	WP_010872255.1	sll0861	SGL_RS07305	N-acetylmuramic acid 6-phosphate etherase	map00520	Amino sugar and nucleotide sugar metabolism									√
236	WP_010872257.1	sll1317	SGL_RS07315	apocytochrome f	map00195	Photosynthesis	√	√		√			√
237	WP_010872262.1	sll1315	SGL_RS07335	hypothetical protein	#N/A	#N/A						√
238	WP_010872264.1	slr1403	SGL_RS07345	FG-GAP repeat protein	#N/A	#N/A			√
239	WP_010872270.1	sll1307	SGL_RS07375	heme-binding protein	#N/A	#N/A	√			√			√
240	WP_010872271.1	sll1306	SGL_RS07380	polysaccharide deacetylase family protein	#N/A	#N/A						√
241	WP_010872277.1	slr1852	SGL_RS07410	hypothetical protein	#N/A	#N/A								√	√
242	WP_010872279.1	slr1854	SGL_RS07420	DJ-1/PfpI family protein	#N/A	#N/A						√
243	WP_010872280.1	slr1855	SGL_RS07425	AGE family epimerase/isomerase	#N/A	#N/A			√					√
244	WP_010872282.1	slr1857	SGL_RS07435	glycogen debranching protein GlgX	map00500	Starch and sucrose metabolism									√
245	WP_010872294.1	sll1775	SGL_RS07495	hypothetical protein	map00511	Other glycan degradation								√
246	WP_010872299.1	slr1871	SGL_RS07535	LysR family transcriptional regulator	#N/A	#N/A				√	√		√	√
247	WP_010872301.1	sll1771	SGL_RS07545	serine/threonine-protein phosphatase	#N/A	#N/A			√
248	WP_010872310.1	slr1876	SGL_RS07590	hydrogenase maturation protease	#N/A	#N/A									√
249	WP_010872321.1	sll1760	SGL_RS07645	homoserine kinase	map00260	Glycine, serine and threonine metabolism									√
250	WP_010872325.1	slr1881	SGL_RS07665	ABC transporter ATP-binding protein	map02010	ABC transporters		√
251	WP_010872335.1	slr1887	SGL_RS07710	hydroxymethylbilane synthase	map00860	Porphyrin and chlorophyll metabolism				√			√
252	WP_010872336.1	slr1888	SGL_RS07715	GNAT family N-acetyltransferase	#N/A	#N/A		√
253	WP_010872337.1	slr2132	SGL_RS07720	phosphate acetyltransferase	map00430	Taurine and hypotaurine metabolism		√
254	WP_010872339.1	sll2014	SGL_RS07730	DNA/RNA nuclease SfsA	#N/A	#N/A	√			√			√
255	WP_010872343.1	sll2010	SGL_RS07755	UDP-N-acetylmuramoyl-L-alanine--D-glutamate ligase	map00471	D-Glutamine and D-glutamate metabolism						√
256	WP_010872344.1	sll2009	SGL_RS07760	insulinase family protein	#N/A	#N/A		√
257	WP_010872353.1	slr2141	SGL_RS07805	methylenetetrahydrofolate reductase	#N/A	#N/A				√			√
258	WP_010872357.1	slr2144	SGL_RS07825	hypothetical protein	#N/A	#N/A									√
259	WP_010872378.1	slr1816	SGL_RS07930	hypothetical protein	#N/A	#N/A								√
260	WP_010872387.1	sll1689	SGL_RS07975	RNA polymerase sigma factor#x# RpoD/SigA family	#N/A	#N/A		√				√			√
261	WP_010872397.1	sll1628	SGL_RS08025	tetratricopeptide repeat protein	#N/A	#N/A	√	√		√		√	√
262	WP_010872398.1	slr1734	SGL_RS08030	glucose-6-phosphate dehydrogenase assembly protein OpcA	#N/A	#N/A					√
263	WP_010872400.1	sll1626	SGL_RS08040	repressor LexA	#N/A	#N/A			√			√		√	√
264	WP_010872406.1	sll1621	SGL_RS08075	peroxiredoxin	#N/A	#N/A								√
265	WP_010872408.1	sll1620	SGL_RS08085	DUF1499 domain-containing protein	#N/A	#N/A					√
266	WP_010872414.1	slr1744	SGL_RS08120	N-acetylmuramoyl-L-alanine amidase	map01503	Cationic antimicrobial peptide (CAMP) resistance			√
267	WP_010872416.1	slr1747	SGL_RS08130	Rieske 2Fe-2S domain-containing protein	#N/A	#N/A		√
268	WP_010872420.1	slr0854	SGL_RS08150	deoxyribodipyrimidine photo-lyase	#N/A	#N/A					√
269	WP_010872429.1	sll0849	SGL_RS08205	photosystem II D2 protein (photosystem q(a) protein)	map00195	Photosynthesis			√			√		√
270	WP_010872433.1	sll0846	SGL_RS08225	DUF1232 domain-containing protein	#N/A	#N/A	√			√			√
271	WP_010872436.1	sll0844	SGL_RS08240	tRNA 2-thiouridine(34) synthase MnmA	map04122	Sulfur relay system			√
272	WP_010872466.1	slr1247	SGL_RS08390	phosphate ABC transporter substrate-binding protein PstS	map02010	ABC transporters		√
273	WP_010872467.1	slr1248	SGL_RS08395	phosphate ABC transporter permease subunit PstC	map02010	ABC transporters		√
274	WP_010872470.1	slr1251	SGL_RS08410	peptidylprolyl isomerase	#N/A	#N/A						√
275	WP_010872471.1	ssl2296	SGL_RS08415	4a-hydroxytetrahydrobiopterin dehydratase	map00790	Folate biosynthesis	√			√			√
276	WP_010872472.1	sll1151	SGL_RS08420	DUF389 domain-containing protein	#N/A	#N/A						√			√
277	WP_010872475.1	slr1253	SGL_RS08435	hypothetical protein	#N/A	#N/A						√
278	WP_010872479.1	slr1256	SGL_RS08455	urease subunit gamma	map00220	Arginine biosynthesis					√
279	WP_010872487.1	sll1961	SGL_RS08500	GntR family transcriptional regulator	#N/A	#N/A		√
280	WP_010872489.1	sll1959	SGL_RS08510	histidinol-phosphatase	#N/A	#N/A						√
281	WP_010872495.1	slr2060	SGL_RS08540	1-acyl-sn-glycerol-3-phosphate acyltransferase	#N/A	#N/A				√			√
282	WP_010872500.1	sll1951	SGL_RS08565	calcium-binding protein	#N/A	#N/A									√
283	WP_010872501.1	sll1950	SGL_RS08570	FkbM family methyltransferase	#N/A	#N/A	√
284	WP_010872503.1	slr2067	SGL_RS08580	allophycocyanin alpha chain	map00196	Photosynthesis - antenna proteins	√	√	√	√	√	√	√	√	√
285	WP_010872504.1	slr1986	SGL_RS08585	allophycocyanin subunit beta	map00196	Photosynthesis - antenna proteins		√	√		√	√		√	√
286	WP_010872505.1	ssr3383	SGL_RS08590	phycobilisome linker polypeptide	map00196	Photosynthesis - antenna proteins					√				√
287	WP_010872506.1	sll1909	SGL_RS08595	50S ribosomal protein L11 methyltransferase	#N/A	#N/A					√			√
288	WP_010872507.1	sll1908	SGL_RS08600	phosphoglycerate dehydrogenase	map00260	Glycine, serine and threonine metabolism						√
289	WP_010872514.1	sll1905	SGL_RS08635	response regulator	#N/A	#N/A			√
290	WP_010872519.1	slr2002	SGL_RS08660	cyanophycin synthetase	#N/A	#N/A					√
291	WP_010872521.1	sll1902	SGL_RS08670	glutathione S-transferase family protein	map00480	Glutathione metabolism								√
292	WP_010872526.1	sll1614	SGL_RS08700	cation-transporting P-type ATPase	#N/A	#N/A			√					√	√
293	WP_010872531.1	sll1608	SGL_RS08735	DUF3488 domain-containing protein	#N/A	#N/A									√
294	WP_010872532.1	slr1717	SGL_RS08745	ATP-dependent sacrificial sulfur transferase LarE	#N/A	#N/A						√
295	WP_010872536.1	slr1719	SGL_RS08770	nitroreductase family protein	#N/A	#N/A			√			√	√	√
296	WP_010872539.1	slr1722	SGL_RS08785	GuaB3 family IMP dehydrogenase-related protein	map00230	Purine metabolism			√	√			√
297	WP_010872548.1	sll1596	SGL_RS08830	circadian clock KaiB family protein	#N/A	#N/A		√				√		√
298	WP_010872559.1	slr1731	SGL_RS08885	sensor histidine kinase KdpD	map02020	Two-component system			√
299	WP_010872560.1	sll1586	SGL_RS08890	translocation/assembly module TamB domain-containing protein	#N/A	#N/A						√
300	WP_010872561.1	sll0254	SGL_RS08895	FAD-dependent oxidoreductase	map00906	Carotenoid biosynthesis								√
301	WP_010872564.1	ssl0467	SGL_RS08910	hypothetical protein	#N/A	#N/A								√
302	WP_010872566.1	slr0261	SGL_RS08920	NAD(P)H-quinone oxidoreductase subunit H	map00190	Oxidative phosphorylation			√					√
303	WP_010872569.1	slr0264	SGL_RS08935	YheT family hydrolase	#N/A	#N/A						√
304	WP_010872571.1	sll0250	SGL_RS08945	bifunctional phosphopantothenoylcysteine decarboxylase/phosphopantothenate--cysteine ligase CoaBC	map00770	Pantothenate and CoA biosynthesis									√
305	WP_010872574.1	sll0248	SGL_RS08960	flavodoxin FldA	#N/A	#N/A									√
306	WP_010872576.1	slr0267	SGL_RS08970	ribosome biogenesis GTPase YlqF	#N/A	#N/A									√
307	WP_010872577.1	sll0245	SGL_RS08975	redox-regulated ATPase YchF	#N/A	#N/A	√			√			√
308	WP_010872589.1	sll0240	SGL_RS09035	ABC transporter ATP-binding protein	map02010	ABC transporters								√
309	WP_010872594.1	slr2079	SGL_RS09060	glutaminase	map00220	Arginine biosynthesis					√
310	WP_010872605.1	slr2089	SGL_RS09110	squalene--hopene cyclase	map00909	Sesquiterpenoid and triterpenoid biosynthesis			√			√
311	WP_010872613.1	slr2094	SGL_RS09170	class II fructose-bisphosphatase	map00010	Glycolysis / Gluconeogenesis			√
312	WP_010872616.1	slr2097	SGL_RS09185	group 1 truncated hemoglobin	#N/A	#N/A					√				√
313	WP_010872620.1	slr2101	SGL_RS09205	cupin domain-containing protein	#N/A	#N/A						√			√
314	WP_010872623.1	slr2104	SGL_RS09220	response regulator	#N/A	#N/A		√						√
315	WP_010872626.1	sll1430	SGL_RS09235	adenine phosphoribosyltransferase	map00230	Purine metabolism	√			√			√
316	WP_010872630.1	slr1503	SGL_RS09255	aldo/keto reductase	map00750	Vitamin B6 metabolism	√	√		√			√		√
317	WP_010872631.1	sll1427	SGL_RS09260	trypsin-like peptidase domain-containing protein	#N/A	#N/A		√
318	WP_010872633.1	sll1425	SGL_RS09270	proline--tRNA ligase	map00970	Aminoacyl-tRNA biosynthesis					√	√		√	√
319	WP_010872635.1	sll1424	SGL_RS09280	DUF3084 domain-containing protein	#N/A	#N/A						√
320	WP_010872638.1	slr1506	SGL_RS09295	alpha/beta hydrolase	#N/A	#N/A		√			√		√	√
321	WP_010872645.1	slr1512	SGL_RS09335	sodium-dependent bicarbonate transport family permease	#N/A	#N/A		√		√			√		√
322	WP_010872646.1	slr1513	SGL_RS09340	hypothetical protein	#N/A	#N/A	√			√					√
323	WP_010872648.1	sll1414	SGL_RS09350	photosystem II biogenesis protein Psp29	#N/A	#N/A					√			√
324	WP_010872652.1	slr1516	SGL_RS09370	superoxide dismutase	#N/A	#N/A	√					√			√
325	WP_010872677.1	slr2116	SGL_RS09515	glycosyltransferase family 2 protein	#N/A	#N/A								√
326	WP_010872679.1	slr2118	SGL_RS09530	glycosyltransferase	#N/A	#N/A	√			√			√
327	WP_010872680.1	slr2119	SGL_RS09535	FkbM family methyltransferase	#N/A	#N/A								√
328	WP_010872684.1	slr2123	SGL_RS09555	phosphoglycerate dehydrogenase	#N/A	#N/A	√			√			√
329	WP_010872691.1	sll1994	SGL_RS09590	porphobilinogen synthase	map00860	Porphyrin and chlorophyll metabolism	√	√		√			√		√
330	WP_010872694.1	slr2131	SGL_RS09605	efflux RND transporter permease subunit	#N/A	#N/A					√
331	WP_010872704.1	sll1234	SGL_RS09665	adenosylhomocysteinase	map00270	Cysteine and methionine metabolism						√			√
332	WP_010872711.1	sll1228	SGL_RS09700	response regulator	#N/A	#N/A		√
333	WP_010872712.1	slr1329	SGL_RS09705	F0F1 ATP synthase subunit beta	map00190	Oxidative phosphorylation	√	√	√	√	√	√	√		√
334	WP_010872713.1	slr1330	SGL_RS09710	F0F1 ATP synthase subunit epsilon	map00190	Oxidative phosphorylation						√			√
335	WP_010872715.1	slr1332	SGL_RS09720	beta-ketoacyl-ACP synthase	map00061	Fatty acid biosynthesis					√			√
336	WP_010872716.1	sll1226	SGL_RS09725	Ni/Fe hydrogenase subunit alpha	#N/A	#N/A	√			√			√
337	WP_010872720.1	sll1223	SGL_RS09745	bidirectional hydrogenase complex protein HoxU	map00190	Oxidative phosphorylation					√
338	WP_010872722.1	sll1221	SGL_RS09755	bidirectional NAD-reducing hydrogenase diaphorase subunit HoxF	map00190	Oxidative phosphorylation		√				√			√
339	WP_010872725.1	slr1334	SGL_RS09775	phosphoglucosamine mutase	#N/A	#N/A					√
340	WP_010872727.1	sll1218	SGL_RS09780	SDR family oxidoreductase	#N/A	#N/A			√			√		√
341	WP_010872733.1	sll0819	SGL_RS09810	photosystem I reaction center subunit III	map00195	Photosynthesis			√	√				√
342	WP_010872734.1	slr0807	SGL_RS09815	tRNA (adenosine(37)-N6)-threonylcarbamoyltransferase complex transferase subunit TsaD	#N/A	#N/A		√							√
343	WP_010872738.1	sll0818	SGL_RS09835	16S rRNA (cytidine(1402)-2'-O)-methyltransferase	#N/A	#N/A		√
344	WP_010872753.1	sll0809	SGL_RS09905	lipoate--protein ligase family protein	map00785	Lipoic acid metabolism		√
345	WP_010872755.1	slr0818	SGL_RS09920	hypothetical protein	#N/A	#N/A			√
346	WP_010872761.1	slr0821	SGL_RS09945	MoaD/ThiS family protein	map04122	Sulfur relay system		√
347	WP_010872762.1	sll0807	SGL_RS09950	ribulose-phosphate 3-epimerase	map00030	Pentose phosphate pathway		√				√			√
348	WP_010872765.1	sll0804	SGL_RS09965	DUF697 domain-containing protein	#N/A	#N/A		√
349	WP_010872770.1	sll1262	SGL_RS09990	NAD(P)H-quinone oxidoreductase subunit N	map00190	Oxidative phosphorylation									√
350	WP_010872771.1	sll1261	SGL_RS10000	translation elongation factor Ts	#N/A	#N/A		√			√				√
351	WP_010872781.1	slr1343	SGL_RS10070	cryptochrome/photolyase family protein	#N/A	#N/A	√			√			√
352	WP_010872782.1	sll1253	SGL_RS10075	CBS domain-containing protein	#N/A	#N/A						√
353	WP_010872788.1	sll1249	SGL_RS10105	bifunctional pantoate--beta-alanine ligase/(d)CMP kinase	map00240	Pyrimidine metabolism								√
354	WP_010872794.1	slr1351	SGL_RS10140	UDP-N-acetylmuramoyl-tripeptide--D-alanyl-D-alanine ligase	map00300	Lysine biosynthesis			√						√
355	WP_010872796.1	sll1244	SGL_RS10150	50S ribosomal protein L9	map03010	Ribosome		√		√		√	√	√
356	WP_010872801.1	slr1958	SGL_RS10180	GUN4 domain-containing protein	#N/A	#N/A									√
357	WP_010872811.1	slr1963	SGL_RS10230	orange carotenoid-binding protein	#N/A	#N/A			√		√	√			√
358	WP_010872823.1	slr1971	SGL_RS10290	M48 family metalloprotease	#N/A	#N/A					√
359	WP_010872828.1	sll1885	SGL_RS10315	hypothetical protein	#N/A	#N/A	√							√
360	WP_010872831.1	sll1883	SGL_RS10330	bifunctional ornithine acetyltransferase/N-acetylglutamate synthase	map00220	Arginine biosynthesis						√
361	WP_010872834.1	sll1880	SGL_RS10345	YjbQ family protein	#N/A	#N/A									√
362	WP_010872839.1	slr1979	SGL_RS10370	anthranilate synthase component I	map00790	Folate biosynthesis					√
363	WP_010872844.1	sll1873	SGL_RS10395	hypothetical protein	#N/A	#N/A	√		√		√		√	√
364	WP_010872846.1	sll1871	SGL_RS10405	HAMP domain-containing protein	#N/A	#N/A	√			√			√
365	WP_010872849.1	sll1870	SGL_RS10420	methionine ABC transporter ATP-binding protein	map02010	ABC transporters					√
366	WP_010872866.1	slr1471	SGL_RS10510	membrane protein insertase YidC	map02024	Quorum sensing								√
367	WP_010872871.1	slr1474	SGL_RS10540	C40 family peptidase	#N/A	#N/A						√		√
368	WP_010872886.1	sll1181	SGL_RS10625	HlyD family efflux transporter periplasmic adaptor subunit	map03070	Bacterial secretion system	√	√	√	√			√
369	WP_010872888.1	slr1265	SGL_RS10640	DNA-directed RNA polymerase subunit gamma	map03020	RNA polymerase						√
370	WP_010872893.1	slr1270	SGL_RS10665	TolC family protein	#N/A	#N/A			√		√				√
371	WP_010872898.1	slr1275	SGL_RS10690	PilN domain-containing protein	#N/A	#N/A									√
372	WP_010872904.1	sll1172	SGL_RS10720	threonine synthase	map00260	Glycine, serine and threonine metabolism		√				√		√
373	WP_010872907.1	slr1281	SGL_RS10735	NAD(P)H-quinone oxidoreductase subunit J	map00190	Oxidative phosphorylation	√					√			√
374	WP_010872913.1	sll1167	SGL_RS10765	serine hydrolase	#N/A	#N/A					√
375	WP_010872941.1	sll1099	SGL_RS10925	elongation factor Tu	#N/A	#N/A	√		√	√	√	√	√		√
376	WP_010872942.1	sll1098	SGL_RS10930	elongation factor G	#N/A	#N/A		√	√			√
377	WP_010872943.1	sll1097	SGL_RS10935	30S ribosomal protein S7	map03010	Ribosome	√		√			√	√		√
378	WP_010872947.1	slr1160	SGL_RS10955	hypothetical protein	#N/A	#N/A		√				√		√	√
379	WP_010872950.1	slr1161	SGL_RS10975	nucleoside deaminase	#N/A	#N/A						√
380	WP_010872959.1	sll1091	SGL_RS11020	geranylgeranyl reductase	map00860	Porphyrin and chlorophyll metabolism			√
381	WP_010872964.1	slr1171	SGL_RS11045	glutathione peroxidase	#N/A	#N/A		√		√			√
382	WP_010872970.1	slr1174	SGL_RS11075	ABC-2 family transporter protein	#N/A	#N/A		√
383	WP_010872971.1	sll1085	SGL_RS11080	glycerol-3-phosphate dehydrogenase	map00564	Glycerophospholipid metabolism						√
384	WP_010872973.1	slr1670	SGL_RS11090	hypothetical protein	#N/A	#N/A		√
385	WP_010872976.1	slr1674	SGL_RS11105	DUF760 domain-containing protein	#N/A	#N/A		√	√		√
386	WP_010872980.1	slr1678	SGL_RS11125	50S ribosomal protein L21	map03010	Ribosome								√
387	WP_010872987.1	sll1563	SGL_RS11160	hypothetical protein	#N/A	#N/A	√	√		√			√
388	WP_010872989.1	sll1561	SGL_RS11170	L-glutamate gamma-semialdehyde dehydrogenase	map00250	Alanine, aspartate and glutamate metabolism									√
389	WP_010872995.1	sll1559	SGL_RS11200	alanine--glyoxylate aminotransferase family protein	#N/A	#N/A	√	√		√	√	√	√		√
390	WP_010873001.1	sll1556	SGL_RS11230	type 2 isopentenyl-diphosphate Delta-isomerase	map00900	Terpenoid backbone biosynthesis				√					√
391	WP_010873002.1	sll1555	SGL_RS11235	hybrid sensor histidine kinase/response regulator	#N/A	#N/A		√
392	WP_010873003.1	ssr2831	SGL_RS11240	photosystem I reaction center subunit IV	map00195	Photosynthesis			√		√	√		√	√
393	WP_010873008.1	slr1693	SGL_RS11265	response regulator	#N/A	#N/A		√
394	WP_010873010.1	sll1553	SGL_RS11275	phenylalanine--tRNA ligase subunit beta	map00970	Aminoacyl-tRNA biosynthesis						√
395	WP_010873013.1	sll0920	SGL_RS11290	phosphoenolpyruvate carboxylase	map00620	Pyruvate metabolism			√		√			√
396	WP_010873020.1	sll0915	SGL_RS11325	insulinase family protein	#N/A	#N/A			√		√			√
397	WP_010873024.1	slr0943	SGL_RS11345	fructose bisphosphate aldolase	map00010	Glycolysis / Gluconeogenesis								√
398	WP_010873037.1	sll0909	SGL_RS11410	DnaJ family molecular chaperone	#N/A	#N/A		√
399	WP_010873039.1	slr0952	SGL_RS11420	class 1 fructose-bisphosphatase	map00010	Glycolysis / Gluconeogenesis					√			√	√
400	WP_010873049.1	sll1541	SGL_RS11470	carotenoid oxygenase family protein	#N/A	#N/A						√
401	WP_010873061.1	slr1629	SGL_RS11530	RluA family pseudouridine synthase	#N/A	#N/A								√
402	WP_010873064.1	sll1533	SGL_RS11545	type IV pilus twitching motility protein PilT	#N/A	#N/A		√
403	WP_010873073.1	sll1528	SGL_RS11600	glycosyltransferase	#N/A	#N/A	√			√			√
404	WP_010873079.1	slr1643	SGL_RS11630	ferredoxin--NADP(+) reductase	map00195	Photosynthesis			√			√	√	√	√
405	WP_010873082.1	slr1645	SGL_RS11645	photosystem II protein Psb27	map00195	Photosynthesis		√			√	√
406	WP_010873097.1	sll0427	SGL_RS11735	photosystem II manganese-stabilizing polypeptide	map00195	Photosynthesis		√	√	√	√	√	√	√	√
407	WP_010873100.1	slr0444	SGL_RS11755	3-phosphoshikimate 1-carboxyvinyltransferase	map00400	Phenylalanine, tyrosine and tryptophan biosynthesis						√			√
408	WP_010873109.1	slr0446	SGL_RS11805	AAA family ATPase	map03030	DNA replication								√
409	WP_010873111.1	slr0448	SGL_RS11815	DNA repair protein RadA	#N/A	#N/A								√
410	WP_010873112.1	sll0274	SGL_RS11820	pentapeptide repeat-containing protein	#N/A	#N/A		√
411	WP_010873113.1	sll0273	SGL_RS11825	sodium:proton antiporter	#N/A	#N/A						√		√
412	WP_010873114.1	sll0272	SGL_RS11830	DUF2996 domain-containing protein	#N/A	#N/A									√
413	WP_010873116.1	slr0280	SGL_RS11840	phosphodiester glycosidase family protein	#N/A	#N/A									√
414	WP_010873120.1	sll0267	SGL_RS11860	EAL domain-containing protein	#N/A	#N/A					√			√
415	WP_010873133.1	slr0288	SGL_RS11925	glutamine synthetase III	map00220	Arginine biosynthesis			√			√
416	WP_010873135.1	sll0258	SGL_RS11935	cytochrome c-550	map00195	Photosynthesis		√	√	√	√	√	√	√	√
417	WP_010873138.1	sll0257	SGL_RS11950	tRNA (adenosine(37)-N6)-threonylcarbamoyltransferase complex ATPase subunit type 1 TsaE	#N/A	#N/A						√
418	WP_010873144.1	slr0394	SGL_RS11980	phosphoglycerate kinase	map00010	Glycolysis / Gluconeogenesis	√		√	√	√		√		√
419	WP_010873146.1	sll0362	SGL_RS11990	alanine--tRNA ligase	map00970	Aminoacyl-tRNA biosynthesis		√		√			√
420	WP_010873149.1	sll0359	SGL_RS12005	AbrB family transcriptional regulator	#N/A	#N/A	√	√	√	√	√	√	√	√	√
421	WP_010873152.1	slr0399	SGL_RS12020	NAD(P)H-binding protein	#N/A	#N/A					√
422	WP_010873156.1	ssl0707	SGL_RS12045	P-II family nitrogen regulator	map02020	Two-component system			√	√	√	√	√	√	√
423	WP_010873164.1	slr0408	SGL_RS12090	FG-GAP repeat protein	#N/A	#N/A	√		√	√			√
424	WP_010873168.1	slr0145	SGL_RS12110	hypothetical protein	#N/A	#N/A	√			√			√
425	WP_010873175.1	slr0152	SGL_RS12145	serine/threonine protein kinase	#N/A	#N/A	√	√		√			√
426	WP_010873176.1	sll0149	SGL_RS12150	hypothetical protein	#N/A	#N/A					√
427	WP_010873178.1	sll0147	SGL_RS12160	hypothetical protein	map00906	Carotenoid biosynthesis								√
428	WP_010873180.1	sll0145	SGL_RS12170	ribosome recycling factor	#N/A	#N/A			√
429	WP_010873181.1	sll0144	SGL_RS12175	UMP kinase	map00240	Pyrimidine metabolism			√			√	√
430	WP_010873183.1	slr0156	SGL_RS12190	ATP-dependent chaperone ClpB	#N/A	#N/A					√	√
431	WP_010873186.1	sll0141	SGL_RS12205	efflux RND transporter periplasmic adaptor subunit	#N/A	#N/A									√
432	WP_010873187.1	slr0161	SGL_RS12210	type IV pilus twitching motility protein PilT	#N/A	#N/A			√			√
433	WP_010873190.1	slr0164	SGL_RS12225	ATP-dependent Clp protease proteolytic subunit	#N/A	#N/A		√	√	√			√		√
434	WP_010873202.1	sll1864	SGL_RS12280	chloride channel protein	#N/A	#N/A	√
435	WP_010873223.1	slr1938	SGL_RS12395	S-methyl-5-thioribose-1-phosphate isomerase	map00270	Cysteine and methionine metabolism									√
436	WP_010873225.1	slr1939	SGL_RS12410	M48 family metalloprotease	#N/A	#N/A	√			√			√		√
437	WP_010873233.1	slr1945	SGL_RS12450	2#x#3-bisphosphoglycerate-independent phosphoglycerate mutase	map00010	Glycolysis / Gluconeogenesis				√			√
438	WP_010873236.1	sll1841	SGL_RS12465	2-oxo acid dehydrogenase subunit E2	map00010	Glycolysis / Gluconeogenesis	√			√			√	√
439	WP_010873244.1	sll0947	SGL_RS12505	ribosome-associated translation inhibitor RaiA	#N/A	#N/A	√			√			√
440	WP_010873252.1	slr0322	SGL_RS12550	hybrid sensor histidine kinase/response regulator	#N/A	#N/A		√				√
441	WP_010873264.1	sll0296	SGL_RS12610	Uma2 family endonuclease	#N/A	#N/A	√			√			√
442	WP_010873271.1	slr0335	SGL_RS12650	phycobiliprotein ApcE	map00196	Photosynthesis - antenna proteins		√	√	√	√	√	√	√	√
443	WP_010873279.1	slr0172	SGL_RS12700	CBS domain-containing protein	#N/A	#N/A		√			√	√		√	√
444	WP_010873281.1	NULL	SGL_RS19515	metal-sensitive transcriptional regulator	#N/A	#N/A						√
445	WP_010873285.1	sll0173	SGL_RS12735	virginiamycin B hydrolase Vgb	#N/A	#N/A		√		√			√
446	WP_010873288.1	sll0170	SGL_RS12750	molecular chaperone DnaK	map03018	RNA degradation		√							√
447	WP_010873294.1	sll0162	SGL_RS12785	TIGR04376 family protein	#N/A	#N/A			√
448	WP_010873295.1	slr0179	SGL_RS12790	dynamin-like GTPase family protein	#N/A	#N/A	√	√				√
449	WP_010873301.1	sll0158	SGL_RS12820	1#x#4-alpha-glucan branching enzyme	map00500	Starch and sucrose metabolism								√
450	WP_010873310.1	slr0361	SGL_RS12865	rRNA pseudouridine synthase	#N/A	#N/A						√
451	WP_010873312.1	sll0350	SGL_RS12875	DUF3769 domain-containing protein	#N/A	#N/A	√			√			√
452	WP_010873318.1	slr0370	SGL_RS12900	NAD-dependent succinate-semialdehyde dehydrogenase	map00250	Alanine, aspartate and glutamate metabolism	√			√			√
453	WP_010873326.1	slr0378	SGL_RS12940	penicillin acylase family protein	#N/A	#N/A	√			√			√
454	WP_010873327.1	slr0379	SGL_RS12945	dTMP kinase	map00240	Pyrimidine metabolism			√
455	WP_010873328.1	slr0380	SGL_RS12950	CHAT domain-containing protein	#N/A	#N/A		√
456	WP_010873332.1	slr0384	SGL_RS12975	glycosyltransferase family 1 protein	#N/A	#N/A						√
457	WP_010873333.1	sll0329	SGL_RS12985	decarboxylating NADP(+)-dependent phosphogluconate dehydrogenase	map00030	Pentose phosphate pathway						√			√
458	WP_010873336.1	slr0386	SGL_RS13000	SGNH/GDSL hydrolase family protein	#N/A	#N/A	√			√			√
459	WP_010873338.1	slr0388	SGL_RS13010	ComF family protein	#N/A	#N/A	√			√			√
460	WP_010873344.1	sll0772	SGL_RS13040	iron uptake porin	#N/A	#N/A					√
461	WP_010873348.1	slr0776	SGL_RS13060	UDP-3-O-(3-hydroxymyristoyl)glucosamine N-acyltransferase	map00540	Lipopolysaccharide biosynthesis									√
462	WP_010873349.1	sll0767	SGL_RS13065	50S ribosomal protein L20	map03010	Ribosome		√				√		√
463	WP_010873352.1	sll0765	SGL_RS13080	rhodanese-related sulfurtransferase	#N/A	#N/A		√				√		√
464	WP_010873366.1	sll0754	SGL_RS13145	30S ribosome-binding factor RbfA	#N/A	#N/A		√			√
465	WP_010873388.1	slr0348	SGL_RS13250	4-hydroxy-3-methylbut-2-enyl diphosphate reductase	map00900	Terpenoid backbone biosynthesis		√
466	WP_010873389.1	sll0318	SGL_RS13255	DUF3318 domain-containing protein	#N/A	#N/A	√			√			√
467	WP_010873401.1	slr0357	SGL_RS13330	histidine--tRNA ligase	map00970	Aminoacyl-tRNA biosynthesis					√				√
468	WP_010873402.1	slr0358	SGL_RS13335	hypothetical protein	#N/A	#N/A								√
469	WP_010873405.1	sll0024	SGL_RS13350	hypothetical protein	#N/A	#N/A			√		√
470	WP_010873406.1	sll0023	SGL_RS13355	glutathionylspermidine synthase family protein	#N/A	#N/A		√
471	WP_010873410.1	sll0020	SGL_RS13375	ATP-dependent Clp protease ATP-binding subunit	#N/A	#N/A		√				√
472	WP_010873412.1	sll0018	SGL_RS13385	fructose-bisphosphate aldolase class II	map00010	Glycolysis / Gluconeogenesis		√	√	√		√	√	√	√
473	WP_010873415.1	slr0006	SGL_RS13400	L-threonylcarbamoyladenylate synthase	#N/A	#N/A			√			√	√		√
474	WP_010873418.1	slr0009	SGL_RS13415	form I ribulose bisphosphate carboxylase large subunit	map00630	Glyoxylate and dicarboxylate metabolism	√		√	√	√		√	√	√
475	WP_010873420.1	slr0012	SGL_RS13425	ribulose bisphosphate carboxylase small subunit	map00630	Glyoxylate and dicarboxylate metabolism						√			√
476	WP_010873426.1	slr0017	SGL_RS13460	UDP-N-acetylglucosamine 1-carboxyvinyltransferase	map00520	Amino sugar and nucleotide sugar metabolism		√		√			√
477	WP_010873434.1	slr0020	SGL_RS13500	ATP-dependent DNA helicase RecG	map03440	Homologous recombination			√	√			√
478	WP_010873435.1	slr0021	SGL_RS13505	signal peptide peptidase SppA	#N/A	#N/A								√
479	WP_010873437.1	slr0213	SGL_RS13520	glutamine-hydrolyzing GMP synthase	map00230	Purine metabolism		√	√			√		√
480	WP_010873438.1	slr0214	SGL_RS13525	DNA cytosine methyltransferase	map00270	Cysteine and methionine metabolism		√
481	WP_010873440.1	slr0216	SGL_RS13535	bifunctional adenosylcobinamide kinase/adenosylcobinamide-phosphate guanylyltransferase	map00860	Porphyrin and chlorophyll metabolism	√			√			√
482	WP_010873449.1	sll0204	SGL_RS13580	FADH(2)-oxidizing methylenetetrahydrofolate--tRNA-(uracil(54)-C(5))-methyltransferase TrmFO	#N/A	#N/A			√
483	WP_010873450.1	slr0222	SGL_RS13585	PAS domain S-box protein	#N/A	#N/A			√					√
484	WP_010873452.1	slr0224	SGL_RS13595	sterol desaturase family protein	#N/A	#N/A		√
485	WP_010873453.1	sll0199	SGL_RS13610	plastocyanin	map00195	Photosynthesis			√			√		√
486	WP_010873456.1	slr0228	SGL_RS13625	ATP-dependent zinc metalloprotease FtsH2	#N/A	#N/A		√				√		√
487	WP_010873466.1	sll0416	SGL_RS13680	chaperonin GroEL	map03018	RNA degradation		√	√			√		√	√
488	WP_010873473.1	sll0412	SGL_RS13710	DUF445 domain-containing protein	#N/A	#N/A			√			√
489	WP_010873488.1	sll0401	SGL_RS13790	citrate synthase	map00020	Citrate cycle (TCA cycle)		√		√			√		√
490	WP_010873491.1	slr0049	SGL_RS13805	saccharopine dehydrogenase family protein	map00300	Lysine biosynthesis	√
491	WP_010873499.1	sll0068	SGL_RS13845	NACHT domain-containing protein	#N/A	#N/A					√				√
492	WP_010873508.1	sll0064	SGL_RS13890	amino acid ABC transporter substrate-binding protein	#N/A	#N/A		√			√		√
493	WP_010873514.1	slr0060	SGL_RS13925	patatin-like phospholipase family protein	#N/A	#N/A	√			√			√
494	WP_010873515.1	slr0061	SGL_RS13930	hypothetical protein	#N/A	#N/A									√
495	WP_010873518.1	sll0057	SGL_RS13945	nucleotide exchange factor GrpE	#N/A	#N/A		√			√	√	√	√
496	WP_010873525.1	sll0053	SGL_RS13980	acetyl-CoA carboxylase biotin carboxylase subunit	map00061	Fatty acid biosynthesis		√		√			√
497	WP_010873527.1	sll0051	SGL_RS13990	nucleoside deaminase	#N/A	#N/A	√				√		√
498	WP_010873529.1	slr0467	SGL_RS14000	ABC transporter ATP-binding protein	map02010	ABC transporters								√
499	WP_010873533.1	sll0461	SGL_RS14025	gamma-glutamyl-phosphate reductase	map00330	Arginine and proline metabolism		√			√
500	WP_010873536.1	sll0459	SGL_RS14040	excinuclease ABC subunit B	map03420	Nucleotide excision repair			√
501	WP_010873541.1	slr0480	SGL_RS14065	AAA family ATPase	#N/A	#N/A								√
502	WP_010873544.1	slr0484	SGL_RS14080	GAF domain-containing protein	#N/A	#N/A		√
503	WP_010873555.1	sll0454	SGL_RS14135	phenylalanine--tRNA ligase subunit alpha	map00970	Aminoacyl-tRNA biosynthesis								√
504	WP_010873567.1	sll0681	SGL_RS14195	phosphate ABC transporter permease subunit PstC	map02010	ABC transporters									√
505	WP_010873568.1	sll0680	SGL_RS14200	phosphate ABC transporter substrate-binding protein PstS	map02010	ABC transporters			√					√	√
506	WP_010873569.1	sll0679	SGL_RS14205	PstS family phosphate ABC transporter substrate-binding protein	map02010	ABC transporters		√	√			√		√	√
507	WP_010873572.1	sll0617	SGL_RS14225	PspA/IM30 family protein	#N/A	#N/A		√				√		√	√
508	WP_010873574.1	sll0616	SGL_RS14240	preprotein translocase subunit SecA	map02024	Quorum sensing	√	√		√			√
509	WP_010873577.1	sll0613	SGL_RS14255	Holliday junction branch migration DNA helicase RuvB	map03440	Homologous recombination		√	√
510	WP_010873579.1	slr0634	SGL_RS14265	DUF3782 domain-containing protein	#N/A	#N/A			√
511	WP_010873580.1	slr0635	SGL_RS14270	folate-binding protein YgfZ	#N/A	#N/A								√
512	WP_010873583.1	slr0637	SGL_RS14285	hypothetical protein	#N/A	#N/A	√			√			√
513	WP_010873593.1	sll0603	SGL_RS14335	2-succinyl-5-enolpyruvyl-6-hydroxy-3-cyclohexene-1-carboxylic-acid synthase	map00130	Ubiquinone and other terpenoid-quinone biosynthesis			√
514	WP_010873600.1	sll0398	SGL_RS14375	deoxyguanosinetriphosphate triphosphohydrolase	map00230	Purine metabolism									√
515	WP_010873602.1	sll0396	SGL_RS14385	response regulator transcription factor	#N/A	#N/A								√
516	WP_010873605.1	slr0415	SGL_RS14400	cation:proton antiporter	#N/A	#N/A		√
517	WP_010873614.1	NULL	SGL_RS19635	hypothetical protein	#N/A	#N/A	√			√			√
518	WP_010873617.1	sll0380	SGL_RS14460	glycosyltransferase family 4 protein	#N/A	#N/A								√
519	WP_010873622.1	sll0377	SGL_RS14485	transcription-repair coupling factor	map03420	Nucleotide excision repair								√
520	WP_010873624.1	slr0423	SGL_RS14495	septal ring lytic transglycosylase RlpA family protein	#N/A	#N/A		√						√
521	WP_010873625.1	sll0374	SGL_RS14500	urea ABC transporter ATP-binding subunit UrtE	map02010	ABC transporters		√		√	√		√
522	WP_010873626.1	sll0373	SGL_RS14505	glutamate-5-semialdehyde dehydrogenase	map00330	Arginine and proline metabolism		√	√					√
523	WP_010873633.1	slr0426	SGL_RS14545	GTP cyclohydrolase I FolE	map00790	Folate biosynthesis	√			√			√
524	WP_010873637.1	slr0191	SGL_RS14565	SpoIID/LytB domain-containing protein	#N/A	#N/A	√			√	√		√
525	WP_010873640.1	slr0194	SGL_RS14580	ribose-5-phosphate isomerase RpiA	map00030	Pentose phosphate pathway			√			√
526	WP_010873644.1	sll0185	SGL_RS14600	DUF4912 domain-containing protein	#N/A	#N/A	√		√		√
527	WP_010873650.1	NULL	SGL_RS18425	DUF3252 domain-containing protein	#N/A	#N/A									√
528	WP_010873651.1	sll0182	SGL_RS14635	ABC transporter ATP-binding protein/permease	map02010	ABC transporters								√
529	WP_010873652.1	sll0181	SGL_RS14640	hypothetical protein	#N/A	#N/A			√
530	WP_010873654.1	sll0180	SGL_RS14655	efflux RND transporter periplasmic adaptor subunit	#N/A	#N/A	√			√			√
531	WP_010873656.1	sll0179	SGL_RS14665	glutamate--tRNA ligase	map00860	Porphyrin and chlorophyll metabolism			√	√			√
532	WP_010873659.1	ssr0330	SGL_RS14680	ferredoxin:thioredoxin reductase	#N/A	#N/A			√
533	WP_010873661.1	slr0210	SGL_RS14690	HAMP domain-containing histidine kinase	#N/A	#N/A									√
534	WP_010873664.1	ssl0331	SGL_RS14705	membrane protein insertion efficiency factor YidD	#N/A	#N/A		√
535	WP_010873665.1	slr0212	SGL_RS14710	methionine synthase	map00270	Cysteine and methionine metabolism									√
536	WP_010873667.1	sll0178	SGL_RS14735	NACHT domain-containing NTPase	#N/A	#N/A		√	√			√			√
537	WP_010873674.1	slr0897	SGL_RS14770	glycoside hydrolase family 9 protein	map00500	Starch and sucrose metabolism		√		√			√
538	WP_010873679.1	slr0902	SGL_RS14795	cyclic pyranopterin monophosphate synthase MoaC	map00790	Folate biosynthesis	√			√			√
539	WP_010873685.1	slr0906	SGL_RS14825	photosystem II chlorophyll-binding protein CP47	map00195	Photosynthesis	√	√	√	√	√	√	√		√
540	WP_010873686.1	slr0907	SGL_RS14830	FkbM family methyltransferase	#N/A	#N/A			√					√
541	WP_010873687.1	slr0909	SGL_RS14835	FkbM family methyltransferase	#N/A	#N/A						√
542	WP_010873688.1	slr0912	SGL_RS14840	class I SAM-dependent methyltransferase	#N/A	#N/A	√				√			√
543	WP_010873690.1	slr0914	SGL_RS14850	hypothetical protein	#N/A	#N/A	√			√			√		√
544	WP_010873693.1	slr0918	SGL_RS14865	type I methionyl aminopeptidase	#N/A	#N/A		√
545	WP_010873695.1	slr0920	SGL_RS14875	NUDIX hydrolase	#N/A	#N/A	√			√			√
546	WP_010873698.1	ssl1690	SGL_RS14890	NAD(P)H-quinone oxidoreductase subunit O	#N/A	#N/A									√
547	WP_010873702.1	slr0924	SGL_RS14910	hypothetical protein	#N/A	#N/A								√
548	WP_010873703.1	slr0559	SGL_RS14915	ABC transporter substrate-binding protein	map02010	ABC transporters		√		√					√
549	WP_010873706.1	sll0554	SGL_RS14935	ferredoxin:thioredoxin reductase	#N/A	#N/A									√
550	WP_010873712.1	slr0569	SGL_RS14965	DUF2779 domain-containing protein	#N/A	#N/A	√
551	WP_010873716.1	sll0544	SGL_RS14985	DNA polymerase III subunit delta	map03030	DNA replication			√		√
552	WP_010873718.1	slr0572	SGL_RS14995	hypothetical protein	#N/A	#N/A						√
553	WP_010873737.1	ssr1399	SGL_RS15080	30S ribosomal protein S18	map03010	Ribosome					√			√
554	WP_010873744.1	slr0833	SGL_RS15120	replicative DNA helicase	map03030	DNA replication	√		√	√			√	√	√
555	WP_010873753.1	sll0827	SGL_RS15165	hypothetical protein	#N/A	#N/A			√	√			√
556	WP_010873754.1	slr0841	SGL_RS15170	META domain-containing protein	#N/A	#N/A					√
557	WP_010873755.1	slr0842	SGL_RS15175	EAL domain-containing protein	#N/A	#N/A		√			√				√
558	WP_010873762.1	sll0822	SGL_RS15210	hypothetical protein	#N/A	#N/A			√			√	√
559	WP_010873764.1	sll0821	SGL_RS15220	diguanylate cyclase	#N/A	#N/A			√		√
560	WP_010873766.1	slr0848	SGL_RS15230	DivIVA domain-containing protein	#N/A	#N/A		√						√
561	WP_010873771.1	slr0075	SGL_RS15255	Fe-S cluster assembly ATPase SufC	#N/A	#N/A			√			√
562	WP_010873773.1	slr0077	SGL_RS15265	SufS family cysteine desulfurase	map00450	Selenocompound metabolism	√			√			√
563	WP_010873783.1	slr0082	SGL_RS15315	30S ribosomal protein S12 methylthiotransferase RimO	#N/A	#N/A	√			√					√
564	WP_010873784.1	slr0083	SGL_RS15320	DEAD/DEAH box helicase	map03018	RNA degradation					√
565	WP_010873787.1	sll0078	SGL_RS15335	threonine--tRNA ligase	map00970	Aminoacyl-tRNA biosynthesis	√	√				√			√
566	WP_010873788.1	slr0086	SGL_RS15340	Hsp70 family protein	#N/A	#N/A	√			√			√
567	WP_010873795.1	slr0095	SGL_RS15375	class I SAM-dependent methyltransferase	#N/A	#N/A			√
568	WP_010873808.1	slr0506	SGL_RS15440	protochlorophyllide oxidoreductase	map00860	Porphyrin and chlorophyll metabolism			√		√	√		√
569	WP_010873809.1	sll0482	SGL_RS15445	DUF2974 domain-containing protein	#N/A	#N/A								√
570	WP_010873813.1	slr0510	SGL_RS15465	mechanosensitive ion channel	#N/A	#N/A					√
571	WP_010873819.1	slr0513	SGL_RS15495	Fe(3+) ABC transporter substrate-binding protein	map02010	ABC transporters			√					√	√
572	WP_010873824.1	slr0517	SGL_RS15520	GNAT family N-acetyltransferase	#N/A	#N/A	√
573	WP_010873841.1	slr0616	SGL_RS15600	MFS transporter	#N/A	#N/A		√		√			√
574	WP_010873851.1	slr0623	SGL_RS15650	thioredoxin	#N/A	#N/A		√			√				√
575	WP_010873857.1	slr0626	SGL_RS15680	tetratricopeptide repeat protein	#N/A	#N/A								√
576	WP_010873859.1	sll0108	SGL_RS15695	ammonium transporter	#N/A	#N/A								√
577	WP_010873863.1	sll0103	SGL_RS15715	VWA domain-containing protein	#N/A	#N/A		√
578	WP_010873870.1	sll0098	SGL_RS15750	23S rRNA (adenine(2503)-C(2))-methyltransferase RlmN	#N/A	#N/A					√
579	WP_010873873.1	sll0096	SGL_RS15770	CIA30 family protein	#N/A	#N/A		√							√
580	WP_010873879.1	slr0114	SGL_RS15800	PP2C family protein-serine/threonine phosphatase	#N/A	#N/A					√
581	WP_010873884.1	slr0118	SGL_RS15825	phosphomethylpyrimidine synthase	map00730	Thiamine metabolism									√
582	WP_010873887.1	slr0121	SGL_RS15840	class A beta-lactamase	map01501	beta-Lactam resistance		√
583	WP_010873889.1	ssl0546	SGL_RS15860	cell division topological specificity factor MinE	#N/A	#N/A			√			√
584	WP_010873890.1	sll0289	SGL_RS15865	septum site-determining protein MinD	#N/A	#N/A					√
585	WP_010873895.1	slr0301	SGL_RS15890	pyruvate#x# water dikinase	map00010	Glycolysis / Gluconeogenesis		√			√
586	WP_010873896.1	slr0302	SGL_RS15895	diguanylate cyclase	#N/A	#N/A			√			√
587	WP_010873901.1	sll0286	SGL_RS15920	GNAT family N-acetyltransferase	#N/A	#N/A		√
588	WP_010873902.1	sll0284	SGL_RS15925	ATP-binding protein	#N/A	#N/A		√
589	WP_010873904.1	slr0309	SGL_RS15935	B12-binding domain-containing radical SAM protein	#N/A	#N/A		√
590	WP_010873906.1	sll0281	SGL_RS15950	DUF1822 family protein	#N/A	#N/A					√
591	WP_010873907.1	sll0280	SGL_RS15955	hypothetical protein	#N/A	#N/A			√						√
592	WP_010873908.1	slr0311	SGL_RS15960	PAS domain S-box protein	#N/A	#N/A					√			√
593	WP_010873921.1	slr0788	SGL_RS16035	nicotinate phosphoribosyltransferase	map00760	Nicotinate and nicotinamide metabolism								√
594	WP_010873923.1	slr0790	SGL_RS16045	UmuC protein	#N/A	#N/A	√			√			√
595	WP_010873927.1	slr0794	SGL_RS16065	CusA/CzcA family heavy metal efflux RND transporter	map02020	Two-component system								√
596	WP_010873935.1	sll0790	SGL_RS16105	GHKL domain-containing protein	#N/A	#N/A		√
597	WP_010873948.1	sll0781	SGL_RS16170	DUF1348 family protein	#N/A	#N/A					√
598	WP_010873956.1	slr0697	SGL_RS16205	hydantoinase B/oxoprolinase family protein	map00480	Glutathione metabolism	√
599	WP_010873969.1	sll0671	SGL_RS16275	magnesium/cobalt transporter CorA	#N/A	#N/A									√
600	WP_010873990.1	sll0658	SGL_RS16380	DUF3368 domain-containing protein	#N/A	#N/A						√
601	WP_010873998.1	sll0741	SGL_RS16420	pyruvate:ferredoxin (flavodoxin) oxidoreductase	map00010	Glycolysis / Gluconeogenesis									√
602	WP_010874000.1	sll0739	SGL_RS16430	molybdate ABC transporter permease subunit	map02010	ABC transporters						√
603	WP_010874003.1	sll0048	SGL_RS16445	diguanylate cyclase	#N/A	#N/A		√
604	WP_010874009.1	sll0043	SGL_RS16475	Hpt domain-containing protein	map02020	Two-component system			√
605	WP_010874010.1	sll0042	SGL_RS16480	chemotaxis protein	#N/A	#N/A					√
606	WP_010874011.1	sll0041	SGL_RS16485	GAF domain-containing protein	map02020	Two-component system			√	√		√	√		√
607	WP_010874013.1	sll0039	SGL_RS16495	response regulator	map02020	Two-component system		√				√			√
608	WP_010874024.1	slr0038	SGL_RS16550	hypothetical protein	#N/A	#N/A	√			√			√		√
609	WP_010874027.1	slr0040	SGL_RS16565	ABC transporter substrate-binding protein	map02010	ABC transporters	√	√		√		√			√
610	WP_010874029.1	slr0042	SGL_RS16575	iron uptake porin	#N/A	#N/A									√
611	WP_010874032.1	sll0027	SGL_RS16590	NADH-quinone oxidoreductase subunit M	map00190	Oxidative phosphorylation								√
612	WP_010874044.1	sll0513	SGL_RS16655	phytoene/squalene synthase family protein	map00100	Steroid biosynthesis		√
613	WP_010874047.1	slr0535	SGL_RS16670	peptidase S8	map02024	Quorum sensing					√
614	WP_010874048.1	slr0536	SGL_RS16675	uroporphyrinogen decarboxylase	map00860	Porphyrin and chlorophyll metabolism	√			√			√
615	WP_010874055.1	sll0504	SGL_RS16710	diaminopimelate decarboxylase	map00300	Lysine biosynthesis					√
616	WP_010874057.1	sll0502	SGL_RS16720	arginine--tRNA ligase	map00970	Aminoacyl-tRNA biosynthesis			√		√	√
617	WP_010874060.1	slr0542	SGL_RS16735	ATP-dependent Clp endopeptidase proteolytic subunit ClpP	#N/A	#N/A									√
618	WP_010874061.1	slr0543	SGL_RS16740	tryptophan synthase subunit beta	map00260	Glycine, serine and threonine metabolism		√
619	WP_010874065.1	sll0497	SGL_RS16760	DUF3598 family protein	#N/A	#N/A		√
620	WP_010874071.1	sll0902	SGL_RS16800	ornithine carbamoyltransferase	map00220	Arginine biosynthesis		√							√
621	WP_010874073.1	slr0925	SGL_RS16810	single-stranded DNA-binding protein	map03030	DNA replication									√
622	WP_010874075.1	slr0929	SGL_RS16830	ParA family protein	#N/A	#N/A		√
623	WP_010874079.1	sll0899	SGL_RS16850	bifunctional UDP-N-acetylglucosamine diphosphorylase/glucosamine-1-phosphate N-acetyltransferase GlmU	map00520	Amino sugar and nucleotide sugar metabolism								√
624	WP_010874086.1	slr0546	SGL_RS16890	indole-3-glycerol phosphate synthase TrpC	map00400	Phenylalanine, tyrosine and tryptophan biosynthesis		√				√
625	WP_010874090.1	sll0534	SGL_RS16910	ATP-dependent Clp endopeptidase proteolytic subunit ClpP	#N/A	#N/A						√
626	WP_010874091.1	sll0533	SGL_RS16915	trigger factor	#N/A	#N/A			√
627	WP_010874092.1	slr0549	SGL_RS16920	aspartate-semialdehyde dehydrogenase	map00260	Glycine, serine and threonine metabolism	√			√			√
628	WP_010874094.1	slr0551	SGL_RS16930	ribonuclease J	map03018	RNA degradation								√
629	WP_010874097.1	slr0554	SGL_RS16945	DUF3854 domain-containing protein	#N/A	#N/A								√
630	WP_010874098.1	sll0529	SGL_RS16950	phosphoketolase	#N/A	#N/A	√			√			√
631	WP_010874109.1	slr1418	SGL_RS17005	quinone-dependent dihydroorotate dehydrogenase	map00240	Pyrimidine metabolism		√
632	WP_010874111.1	slr1420	SGL_RS17015	FGGY-family carbohydrate kinase	map00040	Pentose and glucuronate interconversions		√				√
633	WP_010874114.1	sll1343	SGL_RS17040	M1 family metallopeptidase	map00480	Glutathione metabolism		√
634	WP_010874115.1	sll1342	SGL_RS17045	type I glyceraldehyde-3-phosphate dehydrogenase	map00010	Glycolysis / Gluconeogenesis		√	√		√	√	√		√
635	WP_010874120.1	sll1340	SGL_RS17070	DUF3146 family protein	#N/A	#N/A					√			√
636	WP_010874122.1	sll1338	SGL_RS17080	hypothetical protein	#N/A	#N/A		√
637	WP_010874124.1	slr1428	SGL_RS17090	GTPase family protein	#N/A	#N/A		√				√			√
638	WP_010874125.1	sll1334	SGL_RS17095	GAF domain-containing sensor histidine kinase	#N/A	#N/A	√			√			√
639	WP_010874132.1	sll1367	SGL_RS17135	Crp/Fnr family transcriptional regulator	#N/A	#N/A			√
640	WP_010874140.1	slr1459	SGL_RS17175	allophycocyanin subunit beta	map00196	Photosynthesis - antenna proteins						√		√
641	WP_010874141.1	sll1366	SGL_RS17180	DEAD/DEAH box helicase	#N/A	#N/A						√
642	WP_010874144.1	slr1462	SGL_RS17195	DUF697 domain-containing protein	#N/A	#N/A		√
643	WP_010874145.1	slr1463	SGL_RS17200	elongation factor G	#N/A	#N/A		√				√
644	WP_010874147.1	ssl2667	SGL_RS17210	NifU family protein	#N/A	#N/A	√					√	√
645	WP_010874149.1	slr0651	SGL_RS17220	DUF4346 domain-containing protein	#N/A	#N/A								√	√
646	WP_010874150.1	slr0652	SGL_RS17225	1-(5-phosphoribosyl)-5-[(5-phosphoribosylamino)methylideneamino]imidazole-4-carboxamide isomerase	map00340	Histidine metabolism						√
647	WP_010874154.1	slr0653	SGL_RS17245	RNA polymerase sigma factor RpoD	#N/A	#N/A					√
648	WP_010874158.1	slr0657	SGL_RS17290	aspartate kinase	map00260	Glycine, serine and threonine metabolism			√						√
649	WP_010874171.1	slr0665	SGL_RS17360	bifunctional aconitate hydratase 2/2-methylisocitrate dehydratase	map00020	Citrate cycle (TCA cycle)						√
650	WP_010874178.1	slr1557	SGL_RS17395	helix-turn-helix domain-containing protein	#N/A	#N/A		√		√			√
651	WP_010874187.1	slr1566	SGL_RS17450	glycosyltransferase	#N/A	#N/A								√
652	WP_010874193.1	slr1570	SGL_RS17480	TIGR00266 family protein	#N/A	#N/A		√	√			√			√
653	WP_010874208.1	sll1479	SGL_RS17560	6-phosphogluconolactonase	map00030	Pentose phosphate pathway			√			√		√
654	WP_010874209.1	sll1477	SGL_RS17565	CPBP family intramembrane metalloprotease	#N/A	#N/A	√			√			√
655	WP_010874212.1	sll1475	SGL_RS17580	PAS domain-containing protein	#N/A	#N/A		√
656	WP_010874215.1	sll1471	SGL_RS17600	phycobilisome rod-core linker polypeptide	map00196	Photosynthesis - antenna proteins						√
657	WP_010874222.1	slr0747	SGL_RS17635	ABC transporter ATP-binding protein	map02010	ABC transporters		√	√		√	√			√
658	WP_010874224.1	sll0735	SGL_RS17645	glycoside hydrolase family 57 protein	map00500	Starch and sucrose metabolism					√
659	WP_010874225.1	slr0748	SGL_RS17650	hypothetical protein	#N/A	#N/A						√
660	WP_010874230.1	slr0752	SGL_RS17675	phosphopyruvate hydratase	map00010	Glycolysis / Gluconeogenesis	√	√		√			√
661	WP_010874237.1	slr0755	SGL_RS17720	NYN domain-containing protein	#N/A	#N/A			√
662	WP_010874240.1	sll0726	SGL_RS17740	phosphoglucomutase (alpha-D-glucose-1#x#6-bisphosphate-dependent)	map00010	Glycolysis / Gluconeogenesis	√			√			√
663	WP_010874244.1	sll0723	SGL_RS17765	DUF4114 domain-containing protein	#N/A	#N/A		√							√
664	WP_010874245.1	sll0722	SGL_RS17775	hypothetical protein	#N/A	#N/A						√
665	WP_010874246.1	sll0721	SGL_RS17780	hypothetical protein	#N/A	#N/A			√	√			√
666	WP_010874248.1	sll1552	SGL_RS17790	GNAT family N-acetyltransferase	#N/A	#N/A					√
667	WP_010874252.1	sll1550	SGL_RS17810	iron uptake porin	#N/A	#N/A									√
668	WP_010874254.1	slr1655	SGL_RS17820	photosystem I reaction center protein subunit XI	map00195	Photosynthesis					√
669	WP_010874259.1	slr1659	SGL_RS17845	hypothetical protein	#N/A	#N/A			√		√
670	WP_010874266.1	slr1665	SGL_RS17890	diaminopimelate epimerase	map00300	Lysine biosynthesis						√
671	WP_010874278.1	sll0449	SGL_RS17965	hypothetical protein	#N/A	#N/A									√
672	WP_010874281.1	sll0446	SGL_RS17980	hypothetical protein	#N/A	#N/A	√	√		√			√
673	WP_010874282.1	sll0445	SGL_RS17985	hypothetical protein	#N/A	#N/A	√			√			√
674	WP_010874285.1	slr0451	SGL_RS18000	RNA helicase	#N/A	#N/A									√
675	WP_010874288.1	slr0452	SGL_RS18015	dihydroxy-acid dehydratase	map00290	Valine, leucine and isoleucine biosynthesis	√		√	√			√
676	WP_010874301.1	sll0430	SGL_RS18085	molecular chaperone HtpG		Protein families: metabolism					√
677	WP_010874304.1	slr1178	SGL_RS18100	SH3 domain-containing protein	#N/A	#N/A									√
678	WP_010874319.1	sll1106	SGL_RS18185	DUF1269 domain-containing protein	#N/A	#N/A	√				√		√
679	WP_010874336.1	slr0593	SGL_RS18275	cyclic nucleotide-binding domain-containing protein	#N/A	#N/A		√
680	WP_010874342.1	sll0565	SGL_RS18305	hypothetical protein	#N/A	#N/A					√
681	WP_010874350.1	slr0603	SGL_RS18345	trans-splicing intein-formed DNA polymerase III subunit alpha N-terminal partner DnaE-N	map03030	DNA replication					√				√
682	WP_010874351.1	slr0604	SGL_RS18350	elongation factor 4	#N/A	#N/A	√			√		√	√
683	WP_010874353.1	slr0606	SGL_RS18365	glycosyltransferase family 9 protein	#N/A	#N/A									√
684	WP_011153542.1	slr5005	SGL_RS00020	FG-GAP repeat protein	#N/A	#N/A			√			√
685	WP_011153547.1	slr5010	SGL_RS00045	site-specific integrase	#N/A	#N/A			√
686	WP_01115355+B5:G7021.1	sll5014	SGL_RS00065	hypothetical protein	#N/A	#N/A								√
687	WP_011153550.1	slr5013	SGL_RS00060	hypothetical protein	#N/A	#N/A								√
688	WP_011153563.1	sll5026	SGL_RS00125	DNA phosphorothioation-associated putative methyltransferase	#N/A	#N/A									√
689	WP_011153588.1	slr5051	SGL_RS00230	hypothetical protein	#N/A	#N/A			√			√		√
690	WP_011153590.1	slr5053	SGL_RS00240	cyanoexosortase A system-associated protein	#N/A	#N/A						√
691	WP_011153594.1	sll5057	SGL_RS00260	sugar transferase	#N/A	#N/A			√
692	WP_011153595.1	slr5058	SGL_RS00265	NACHT domain-containing NTPase	#N/A	#N/A									√
693	WP_011153598.1	sll5061	SGL_RS00280	PAS domain S-box protein	#N/A	#N/A	√
694	WP_011153604.1	sll5067	SGL_RS00305	ATP-binding protein	#N/A	#N/A		√
695	WP_011153606.1	sll5069	SGL_RS00315	hypothetical protein	#N/A	#N/A					√
696	WP_011153620.1	sll5083	SGL_RS00385	AAA family ATPase	#N/A	#N/A						√
697	WP_011153638.1	slr5101	SGL_RS00470	hypothetical protein	#N/A	#N/A						√
698	WP_011153646.1	sll5109	SGL_RS00510	hypothetical protein	#N/A	#N/A						√
699	WP_011153649.1	slr5112	SGL_RS00530	hypothetical protein	#N/A	#N/A	√	√		√		√	√
700	WP_011153664.1	slr5127	SGL_RS00600	hypothetical protein	#N/A	#N/A		√
701	WP_011153679.1	slr7010	SGL_RS00675	type I-D CRISPR-associated helicase Cas3'	#N/A	#N/A					√
702	WP_011153686.1	ssr7017	SGL_RS00710	CRISPR-associated endonuclease Cas2	#N/A	#N/A			√	√					√
703	WP_011153695.1	slr7026	SGL_RS00730	hypothetical protein	#N/A	#N/A		√
704	WP_011153706.1	slr7037	SGL_RS00795	DUF3854 domain-containing protein	#N/A	#N/A			√	√		√	√
705	WP_011153723.1	slr7054	SGL_RS00885	helix-turn-helix domain-containing protein	#N/A	#N/A			√	√	√		√		√
706	WP_011153729.1	slr7060	SGL_RS00910	macro domain-containing protein	#N/A	#N/A			√					√
707	WP_011153731.1	sll7062	SGL_RS00920	hypothetical protein	#N/A	#N/A	√			√			√
708	WP_011153732.1	sll7063	SGL_RS00925	TIGR03986 family CRISPR-associated RAMP protein	#N/A	#N/A			√
709	WP_011153736.1	sll7067	SGL_RS00945	hypothetical protein	#N/A	#N/A									√
710	WP_011153747.1	sll7078	SGL_RS00995	TIGR03985 family CRISPR-associated protein	#N/A	#N/A						√
711	WP_011153748.1	slr7080	SGL_RS01000	hypothetical protein	#N/A	#N/A		√	√
712	WP_011153753.1	sll7085	SGL_RS01025	hypothetical protein	#N/A	#N/A	√			√			√
713	WP_011153757.1	sll7089	SGL_RS01045	type III-B CRISPR module-associated protein Cmr3	#N/A	#N/A	√	√		√			√
714	WP_011153758.1	sll7090	SGL_RS01050	type III-B CRISPR-associated protein Cas10/Cmr2	#N/A	#N/A	√			√		√	√		√
715	WP_011153768.1	slr7100	SGL_RS01100	hypothetical protein	#N/A	#N/A		√
716	WP_011153777.1	sll8006	SGL_RS01155	restriction endonuclease subunit S	#N/A	#N/A									√
717	WP_011153783.1	sll8012	SGL_RS01185	hypothetical protein	#N/A	#N/A		√		√			√
718	WP_011153784.1	ssr8013	SGL_RS01190	DUF2281 domain-containing protein	#N/A	#N/A			√
719	WP_011153789.1	sll8018	SGL_RS01220	hypothetical protein	#N/A	#N/A								√
720	WP_011153797.1	slr8026	SGL_RS01255	MarR family transcriptional regulator	#N/A	#N/A			√
721	WP_011153799.1	ssl8028	SGL_RS01265	AbrB/MazE/SpoVT family DNA-binding domain-containing protein	#N/A	#N/A		√
722	WP_011153807.1	slr8036	SGL_RS01305	GNAT family N-acetyltransferase	#N/A	#N/A						√			√
723	WP_011153808.1	NULL	SGL_RS18560	GNAT family N-acetyltransferase	#N/A	#N/A					√
724	WP_011153809.1	slr8038	SGL_RS01315	PD40 domain-containing protein	#N/A	#N/A		√
725	WP_011153817.1	sll8048	SGL_RS01355	M48 family metallopeptidase	#N/A	#N/A								√
726	WP_011153820.1	slr6001	SGL_RS01370	PAS domain-containing protein	#N/A	#N/A					√			√
727	WP_011153833.1	slr6014	SGL_RS01435	hypothetical protein	#N/A	#N/A						√
728	WP_011153835.1	slr6016	SGL_RS01445	hypothetical protein	#N/A	#N/A								√
729	WP_011153850.1	slr6031	SGL_RS01515	hypothetical protein	#N/A	#N/A			√
730	WP_011153862.1	slr6043	SGL_RS01565	CusA/CzcA family heavy metal efflux RND transporter	#N/A	#N/A						√
731	WP_011153878.1	sll6059	SGL_RS01640	site-specific integrase	#N/A	#N/A								√
732	WP_011153892.1	sll6098	SGL_RS01820	Fic family protein	#N/A	#N/A			√						√
733	WP_011153896.1	slr6102	SGL_RS01835	type I restriction endonuclease subunit R	#N/A	#N/A		√
734	WP_014407066.1	sll1031	SGL_RS02875	ribulose bisphosphate carboxylase small subunit	#N/A	#N/A									√
735	WP_014407072.1	slr1051	SGL_RS04250	enoyl-ACP reductase FabI	map00061	Fatty acid biosynthesis								√
736	WP_014407074.1	sll1639	SGL_RS04405	urease accessory protein UreD	#N/A	#N/A						√			√
737	WP_014407075.1	sll1941	SGL_RS04580	DNA topoisomerase 4 subunit A	#N/A	#N/A						√
738	WP_014407080.1	sll1808	SGL_RS05790	50S ribosomal protein L5	map03010	Ribosome					√			√
739	WP_014407084.1	slr1205	SGL_RS06035	Rieske (2Fe-2S) protein	#N/A	#N/A		√
740	WP_014407097.1	sll1629	SGL_RS08020	DASH family cryptochrome	#N/A	#N/A					√
741	WP_014407100.1	sll0851	SGL_RS08200	photosystem II reaction center protein CP43	map00195	Photosynthesis			√		√	√		√	√
742	WP_014407105.1	sll2001	SGL_RS09430	leucyl aminopeptidase	map00480	Glutathione metabolism	√			√			√
743	WP_014407107.1	slr0819	SGL_RS09925	apolipoprotein N-acyltransferase	#N/A	#N/A			√
744	WP_014407111.1	sll1370	SGL_RS10610	mannose-1-phosphate guanylyltransferase	map00051	Fructose and mannose metabolism		√
745	WP_014407119.1	NULL	SGL_RS11570	DUF309 domain-containing protein	#N/A	#N/A					√			√
746	WP_014407137.1	sll0207	SGL_RS13560	glucose-1-phosphate thymidylyltransferase	map00521	Streptomycin biosynthesis		√
747	WP_014407145.1	slr0073	SGL_RS15240	Hpt domain-containing protein	#N/A	#N/A			√			√		√
748	WP_014407155.1	slr0534	SGL_RS16665	transglycosylase SLT domain-containing protein	#N/A	#N/A								√
749	WP_014407158.1	slr1426	SGL_RS17075	recombination protein RecR	map03440	Homologous recombination									√
750	WP_014407162.1	slr0659	SGL_RS17300	M3 family metallopeptidase	#N/A	#N/A						√
751	WP_014407167.1	slr0597	SGL_RS18300	bifunctional phosphoribosylaminoimidazolecarboxamide formyltransferase/IMP cyclohydrolase	map00230	Purine metabolism	√			√			√
752	WP_020861325.1	slr0612	SGL_RS01880	pseudouridine synthase	#N/A	#N/A		√
753	WP_020861399.1	slr1798	SGL_RS03145	MASE1 domain-containing protein	#N/A	#N/A		√
754	WP_020861498.1	NULL	SGL_RS05265	hypothetical protein	#N/A	#N/A			√			√
755	WP_020861548.1	NULL	SGL_RS19560	hypothetical protein	#N/A	#N/A						√
756	WP_020861555.1	slr2075	SGL_RS06165	co-chaperone GroES	#N/A	#N/A	√		√			√			√
757	WP_020861638.1	sll1316	SGL_RS07320	cytochrome b6-f complex iron-sulfur subunit	map00195	Photosynthesis	√			√			√
758	WP_020861737.1	sll1987	SGL_RS09095	catalase/peroxidase HPI	map00360	Phenylalanine metabolism					√
759	WP_020861875.1	sll0576	SGL_RS18235	NAD-dependent epimerase/dehydratase	#N/A	#N/A						√			√
760	WP_020861884.1	slr1176	SGL_RS18090	glucose-1-phosphate adenylyltransferase	map00500	Starch and sucrose metabolism			√			√
761	WP_020861888.1	slr0453	SGL_RS18020	phosphoketolase family protein	map00030	Pentose phosphate pathway		√
762	WP_020861920.1	NULL	SGL_RS17710	type II toxin-antitoxin system HicB family antitoxin	#N/A	#N/A		√		√			√
763	WP_020862160.1	NULL	SGL_RS13645	hypothetical protein	#N/A	#N/A		√							√
764	WP_020862291.1	ssr2723	SGL_RS11475	ATP-dependent Clp protease adapter ClpS	#N/A	#N/A				√			√
765	WP_048908409.1	slr1226	SGL_RS06690	phosphoribosylaminoimidazolesuccinocarboxamide synthase	map00230	Purine metabolism		√		√			√	√
766	WP_071822668.1	slr0725	SGL_RS02350	type II toxin-antitoxin system YhaV family toxin	#N/A	#N/A								√
767	WP_071822673.1	slr0285	SGL_RS11900	radical SAM protein	#N/A	#N/A					√
768	WP_071822677.1	sll1363	SGL_RS17215	ketol-acid reductoisomerase	map00290	Valine, leucine and isoleucine biosynthesis									√
769	WP_102014006.1	sll1762	SGL_RS07630	amino acid ABC transporter substrate-binding protein	#N/A	#N/A					√				√
770	WP_158299075.1	NULL	SGL_RS19455	hypothetical protein	#N/A	#N/A								√
771	WP_197525960.1	sll1815	SGL_RS05755	nucleoside monophosphate kinase	map00230	Purine metabolism	√		√	√		√	√		√
772	WP_197525965.1	NULL	SGL_RS19085	IS5 family transposase	#N/A	#N/A									√
