# Supplementary material for: Hik28-dependent and Hik28-independent ABC transporters were revealed by proteome-wide analysis of ΔHik28 under combined stress
Source: BMC Mol Cell Biol. 2022 Jul 6;23:27. doi: 10.1186/s12860-022-00421-w (PMC9258054; doi:10.1186/s12860-022-00421-w)
Supplement: Supplementary file 8 — Additional file 8. [file 12860_2022_421_MOESM8_ESM.xlsx]

## Sheet: WT_-N_all temperature
Supplement Table 5. List of proteins found in Synechocystis-WT strain under the combined stress of temperature and nitrogen depletion
number	accession_numbers	Old locus tag	New locus tag	Protein name	PathwayID	Pathway_name	30oC			16oC			45oC
							0 h	1 h	24 h	0 h	1 h	24 h	0 h	1 h	24 h
1	WP_010871207.1	slr0611	SGL_RS01875	solanesyl diphosphate synthase	map00900	Terpenoid backbone biosynthesis	√			√			√
2	WP_010871212.1	sll1213	SGL_RS01900	GDP-L-fucose synthase	map00051	Fructose and mannose metabolism						√			√
3	WP_010871213.1	sll1212	SGL_RS01905	GDP-mannose 4#x#6-dehydratase	map00051	Fructose and mannose metabolism	√				√		√
4	WP_010871216.1	sll1209	SGL_RS01920	NAD-dependent DNA ligase LigA	map03030	DNA replication			√
5	WP_010871224.1	sll1204	SGL_RS01960	MFS transporter	#N/A	#N/A							√
6	WP_010871237.1	slr1490	SGL_RS02025	TonB-dependent receptor	#N/A	#N/A		√							√
7	WP_010871246.1	sll1398	SGL_RS02070	photosystem II reaction center protein Psb28	map00195	Photosynthesis			√			√			√
8	WP_010871247.1	slr1495	SGL_RS02075	ATP-dependent DNA helicase	#N/A	#N/A			√
9	WP_010871256.1	slr1113	SGL_RS02120	ABC transporter ATP-binding protein	#N/A	#N/A		√
10	WP_010871261.1	sll1064	SGL_RS02145	metallophosphoesterase family protein	#N/A	#N/A		√
11	WP_010871267.1	sll1060	SGL_RS02175	UPF0182 family protein	#N/A	#N/A									√
12	WP_010871272.1	sll1058	SGL_RS02200	4-hydroxy-tetrahydrodipicolinate reductase	map00261	Monobactam biosynthesis	√			√			√
13	WP_010871274.1	sll1056	SGL_RS02220	phosphoribosylformylglycinamidine synthase subunit PurL	map00230	Purine metabolism	√			√			√
14	WP_010871276.1	sll1054	SGL_RS02230	NUDIX hydrolase	map00230	Purine metabolism						√
15	WP_010871277.1	sll1053	SGL_RS02235	efflux RND transporter periplasmic adaptor subunit	#N/A	#N/A		√				√
16	WP_010871283.1	sll1049	SGL_RS02265	transglutaminase family protein	#N/A	#N/A						√
17	WP_010871285.1	slr1128	SGL_RS02275	SPFH/Band 7/PHB domain protein	#N/A	#N/A			√		√	√	√	√
18	WP_010871286.1	slr1129	SGL_RS02280	ribonuclease E/G	map03018	RNA degradation		√				√	√
19	WP_010871289.1	sll1043	SGL_RS02295	polyribonucleotide nucleotidyltransferase	map03018	RNA degradation									√
20	WP_010871294.1	sll0710	SGL_RS02320	hypothetical protein	#N/A	#N/A		√
21	WP_010871301.1	slr0727	SGL_RS02355	hypothetical protein	#N/A	#N/A	√			√			√
22	WP_010871317.1	slr0737	SGL_RS02435	photosystem I reaction center subunit II	map00195	Photosynthesis		√		√	√		√
23	WP_010871318.1	slr0738	SGL_RS02440	anthranilate synthase component I	map00400	Phenylalanine, tyrosine and tryptophan biosynthesis									√
24	WP_010871320.1	slr0740	SGL_RS02450	hypothetical protein	#N/A	#N/A					√
25	WP_010871324.1	slr0743	SGL_RS02470	transcription termination factor NusA	#N/A	#N/A		√
26	WP_010871326.1	slr0744	SGL_RS02480	translation initiation factor IF-2	#N/A	#N/A		√				√	√
27	WP_010871337.1	slr0244	SGL_RS02540	universal stress protein	#N/A	#N/A			√			√			√
28	WP_010871343.1	sll0225	SGL_RS02565	GH3 auxin-responsive promoter family protein	#N/A	#N/A	√			√			√
29	WP_010871357.1	sll0220	SGL_RS02630	glutamine--fructose-6-phosphate transaminase (isomerizing)	map00250	Alanine, aspartate and glutamate metabolism									√
30	WP_010871360.1	sll0217	SGL_RS02645	flavin reductase	#N/A	#N/A	√				√			√
31	WP_010871362.1	sll0216	SGL_RS02660	threonylcarbamoyl-AMP synthase	#N/A	#N/A	√			√			√
32	WP_010871364.1	sll1327	SGL_RS02670	F0F1 ATP synthase subunit gamma	map00190	Oxidative phosphorylation	√	√		√	√	√	√		√
33	WP_010871365.1	sll1326	SGL_RS02675	F0F1 ATP synthase subunit alpha	map00190	Oxidative phosphorylation	√			√	√		√		√
34	WP_010871366.1	sll1325	SGL_RS02680	F0F1 ATP synthase subunit delta	map00190	Oxidative phosphorylation			√			√	√		√
35	WP_010871367.1	sll1324	SGL_RS02685	F0F1 ATP synthase subunit B	map00190	Oxidative phosphorylation			√
36	WP_010871368.1	sll1323	SGL_RS02690	F0F1 ATP synthase subunit B'	map00190	Oxidative phosphorylation	√					√	√
37	WP_010871370.1	sll1322	SGL_RS02700	F0F1 ATP synthase subunit A	map00190	Oxidative phosphorylation	√			√			√
38	WP_010871383.1	sll1039	SGL_RS02770	alpha-E domain-containing protein	#N/A	#N/A			√		√
39	WP_010871391.1	slr1102	SGL_RS02810	EAL domain-containing protein	#N/A	#N/A		√
40	WP_010871399.1	slr1106	SGL_RS02855	prohibitin family protein	#N/A	#N/A		√
41	WP_010871405.1	sll1028	SGL_RS02885	BMC domain-containing protein	#N/A	#N/A		√							√
42	WP_010871406.1	sll1029	SGL_RS02890	BMC domain-containing protein	#N/A	#N/A					√			√
43	WP_010871412.1	NULL	SGL_RS19550	hypothetical protein	#N/A	#N/A	√			√			√
44	WP_010871416.1	sll1685	SGL_RS02935	CemA-like protein	#N/A	#N/A								√
45	WP_010871422.1	slr1780	SGL_RS02970	DUF2488 family protein	#N/A	#N/A		√				√			√
46	WP_010871427.1	slr1784	SGL_RS02995	Gfo/Idh/MocA family oxidoreductase	map00860	Porphyrin and chlorophyll metabolism		√
47	WP_010871430.1	sll1676	SGL_RS03010	4-alpha-glucanotransferase	map00500	Starch and sucrose metabolism		√
48	WP_010871434.1	slr1789	SGL_RS03030	hypothetical protein	#N/A	#N/A					√
49	WP_010871442.1	slr1793	SGL_RS03080	transaldolase	map00030	Pentose phosphate pathway						√
50	WP_010871443.1	ssr2998	SGL_RS03085	DUF2862 domain-containing protein	#N/A	#N/A									√
51	WP_010871458.1	slr1799	SGL_RS03170	hypothetical protein	#N/A	#N/A	√			√			√	√
52	WP_010871459.1	slr1800	SGL_RS03175	hypothetical protein	#N/A	#N/A	√			√			√
53	WP_010871462.1	sll1654	SGL_RS03190	universal stress protein	#N/A	#N/A					√
54	WP_010871463.1	sll1653	SGL_RS03195	bifunctional demethylmenaquinone methyltransferase/2-methoxy-6-polyprenyl-1#x#4-benzoquinol methylase UbiE	map00130	Ubiquinone and other terpenoid-quinone biosynthesis			√
55	WP_010871472.1	slr1295	SGL_RS03245	Fe(3+) ABC transporter substrate-binding protein	map02010	ABC transporters			√			√			√
56	WP_010871475.1	sll1196	SGL_RS03255	ATP-dependent 6-phosphofructokinase	map00010	Glycolysis / Gluconeogenesis		√
57	WP_010871477.1	sll1194	SGL_RS03265	photosystem II complex extrinsic protein PsbU	map00195	Photosynthesis	√			√			√
58	WP_010871485.1	slr1302	SGL_RS03305	CO2 hydration protein	#N/A	#N/A									√
59	WP_010871493.1	sll1185	SGL_RS03345	oxygen-dependent coproporphyrinogen oxidase	map00860	Porphyrin and chlorophyll metabolism								√
60	WP_010871499.1	slr0963	SGL_RS03380	sulfite reductase#x# ferredoxin dependent	map00920	Sulfur metabolism						√
61	WP_010871501.1	slr0965	SGL_RS03390	DNA polymerase III subunit beta	map03030	DNA replication									√
62	WP_010871516.1	sll0928	SGL_RS03465	allophycocyanin subunit alpha-B	map00196	Photosynthesis - antenna proteins	√				√		√
63	WP_010871518.1	sll0926	SGL_RS03475	tRNA dihydrouridine(20/20a) synthase DusA	#N/A	#N/A						√
64	WP_010871520.1	slr0974	SGL_RS03485	translation initiation factor IF-3	#N/A	#N/A	√					√			√
65	WP_010871532.1	slr0984	SGL_RS03550	CDP-glucose 4#x#6-dehydratase	map00520	Amino sugar and nucleotide sugar metabolism									√
66	WP_010871534.1	slr1610	SGL_RS03560	class I SAM-dependent methyltransferase	#N/A	#N/A						√
67	WP_010871537.1	slr1613	SGL_RS03575	Uma2 family endonuclease	#N/A	#N/A	√			√			√
68	WP_010871540.1	slr1616	SGL_RS03590	ATP-grasp domain-containing protein	map00240	Pyrimidine metabolism	√			√			√
69	WP_010871545.1	slr1063	SGL_RS03620	glycosyltransferase	#N/A	#N/A	√			√			√
70	WP_010871550.1	slr1068	SGL_RS03645	FkbM family methyltransferase	#N/A	#N/A		√
71	WP_010871555.1	slr1073	SGL_RS03670	glycosyltransferase	#N/A	#N/A		√		√			√
72	WP_010871568.1	slr1085	SGL_RS03745	glycosyltransferase family 4 protein	#N/A	#N/A			√	√			√
73	WP_010871571.1	ssl1972	SGL_RS03760	hypothetical protein	#N/A	#N/A			√			√
74	WP_010871575.1	sll1021	SGL_RS03780	flotillin family protein	#N/A	#N/A			√			√		√
75	WP_010871581.1	sll1017	SGL_RS03810	ammonium transporter	#N/A	#N/A	√			√			√
76	WP_010871583.1	slr0670	SGL_RS03820	universal stress protein	#N/A	#N/A			√			√	√		√
77	WP_010871584.1	sll0656	SGL_RS03825	ExeM/NucH family extracellular endonuclease	#N/A	#N/A					√
78	WP_010871585.1	sll0654	SGL_RS03830	choice-of-anchor I family protein	#N/A	#N/A	√				√	√	√		√
79	WP_010871592.1	slr0682	SGL_RS03870	histidinol dehydrogenase	map00340	Histidine metabolism							√
80	WP_010871594.1	sll0649	SGL_RS03885	response regulator transcription factor	#N/A	#N/A	√	√		√			√
81	WP_010871601.1	sll0643	SGL_RS03920	urease accessory protein UreG	#N/A	#N/A								√
82	WP_010871617.1	slr1593	SGL_RS04005	EAL domain-containing protein	#N/A	#N/A		√
83	WP_010871624.1	sll1514	SGL_RS04040	Hsp20/alpha crystallin family protein	#N/A	#N/A							√
84	WP_010871638.1	slr1604	SGL_RS04115	ATP-dependent zinc metalloprotease FtsH3	#N/A	#N/A		√				√
85	WP_010871646.1	sll1502	SGL_RS04160	glutamate synthase large subunit	map00630	Glyoxylate and dicarboxylate metabolism		√
86	WP_010871653.1	slr1041	SGL_RS04195	response regulator	map02020	Two-component system						√
87	WP_010871660.1	slr1048	SGL_RS04230	exonuclease subunit SbcC	#N/A	#N/A		√							√
88	WP_010871667.1	sll1009	SGL_RS04265	calcium-binding protein	#N/A	#N/A									√
89	WP_010871680.1	slr1753	SGL_RS04325	CHAT domain-containing protein	#N/A	#N/A							√
90	WP_010871683.1	slr1756	SGL_RS04340	type I glutamate--ammonia ligase	map00220	Arginine biosynthesis		√		√	√		√	√
91	WP_010871695.1	sll1640	SGL_RS04400	carbon-nitrogen hydrolase family protein	#N/A	#N/A						√
92	WP_010871697.1	sll1638	SGL_RS04410	photosystem II protein PsbQ	#N/A	#N/A	√			√	√	√	√
93	WP_010871699.1	sll1636	SGL_RS04420	gamma carbonic anhydrase family protein	#N/A	#N/A							√
94	WP_010871716.1	sll1946	SGL_RS04505	phospholipid carrier-dependent glycosyltransferase	#N/A	#N/A		√		√			√
95	WP_010871721.1	ssr3451	SGL_RS04530	cytochrome b559 subunit alpha	map00195	Photosynthesis			√		√		√
96	WP_010871730.1	sll1942	SGL_RS04575	hypothetical protein	#N/A	#N/A									√
97	WP_010871739.1	slr2043	SGL_RS04620	zinc ABC transporter substrate-binding protein	map02010	ABC transporters	√					√	√
98	WP_010871743.1	slr2046	SGL_RS04640	cadherin domain-containing protein	#N/A	#N/A	√			√			√
99	WP_010871745.1	slr2048	SGL_RS04650	tetratricopeptide repeat protein	#N/A	#N/A		√
100	WP_010871747.1	slr2051	SGL_RS04660	phycobilisome rod-core linker polypeptide	map00196	Photosynthesis - antenna proteins	√		√	√	√	√	√	√	√
101	WP_010871753.1	sll1931	SGL_RS04690	serine hydroxymethyltransferase	map00260	Glycine, serine and threonine metabolism					√
102	WP_010871758.1	slr1908	SGL_RS04720	iron uptake porin	#N/A	#N/A	√	√		√		√	√		√
103	WP_010871762.1	sll1837	SGL_RS04740	DUF1036 domain-containing protein	#N/A	#N/A			√	√			√
104	WP_010871769.1	slr1916	SGL_RS04775	alpha/beta hydrolase	map00130	Ubiquinone and other terpenoid-quinone biosynthesis	√			√			√
105	WP_010871770.1	slr1917	SGL_RS04780	alpha/beta fold hydrolase	#N/A	#N/A	√			√			√
106	WP_010871772.1	sll1833	SGL_RS04790	penicillin-binding protein 2	map00550	Peptidoglycan biosynthesis					√
107	WP_010871775.1	sll1830	SGL_RS04805	hypothetical protein	#N/A	#N/A					√
108	WP_010871780.1	slr1019	SGL_RS04830	PhzF family phenazine biosynthesis protein	map00405	Phenazine biosynthesis						√			√
109	WP_010871783.1	slr1020	SGL_RS04850	NAD-dependent epimerase/dehydratase family protein	map00520	Amino sugar and nucleotide sugar metabolism									√
110	WP_010871792.1	sll0992	SGL_RS04895	S-formylglutathione hydrolase	map00680	Methane metabolism	√	√		√			√
111	WP_010871800.1	slr1034	SGL_RS04940	single-stranded DNA-binding protein	#N/A	#N/A		√			√		√
112	WP_010871803.1	sll0985	SGL_RS04955	mechanosensitive ion channel family protein	#N/A	#N/A			√		√				√
113	WP_010871807.1	sll0982	SGL_RS04975	hypothetical protein	#N/A	#N/A						√
114	WP_010871816.1	sll1300	SGL_RS05020	tRNA (guanosine(46)-N7)-methyltransferase TrmB	#N/A	#N/A						√
115	WP_010871825.1	sll1297	SGL_RS05065	aromatic ring-hydroxylating dioxygenase subunit alpha	#N/A	#N/A			√		√		√
116	WP_010871828.1	sll1294	SGL_RS05080	HAMP domain-containing protein	map02020	Two-component system			√			√			√
117	WP_010871835.1	slr1391	SGL_RS05115	hypothetical protein	#N/A	#N/A	√			√			√
118	WP_010871851.1	sll1583	SGL_RS05200	DNA ligase	#N/A	#N/A	√			√			√
119	WP_010871853.1	sll1581	SGL_RS05210	SLBB domain-containing protein	map02020	Two-component system						√		√
120	WP_010871856.1	slr1703	SGL_RS05225	serine--tRNA ligase	map00970	Aminoacyl-tRNA biosynthesis									√
121	WP_010871857.1	ssl3093	SGL_RS05230	phycobilisome linker polypeptide	map00196	Photosynthesis - antenna proteins	√				√	√			√
122	WP_010871858.1	sll1580	SGL_RS05235	phycobilisome rod-core linker polypeptide	map00196	Photosynthesis - antenna proteins	√	√	√	√	√	√	√		√
123	WP_010871859.1	sll1579	SGL_RS05240	phycobilisome rod-core linker polypeptide	map00196	Photosynthesis - antenna proteins	√			√	√		√
124	WP_010871860.1	sll1578	SGL_RS05245	phycocyanin subunit alpha	map00196	Photosynthesis - antenna proteins	√	√	√		√	√	√	√	√
125	WP_010871861.1	sll1577	SGL_RS05250	phycocyanin subunit beta	map00196	Photosynthesis - antenna proteins	√		√	√	√	√	√	√	√
126	WP_010871863.1	slr1704	SGL_RS05260	hypothetical protein	#N/A	#N/A			√
127	WP_010871864.1	sll1575	SGL_RS05270	serine/threonine protein kinase	#N/A	#N/A	√			√			√
128	WP_010871867.1	slr1705	SGL_RS05285	aspartoacylase	map00250	Alanine, aspartate and glutamate metabolism									√
129	WP_010871876.1	sll1927	SGL_RS05330	ABC transporter ATP-binding protein	map02024	Quorum sensing					√
130	WP_010871881.1	slr2007	SGL_RS05355	cation:proton antiporter	#N/A	#N/A						√
131	WP_010871887.1	slr2011	SGL_RS05385	DUF4040 domain-containing protein	#N/A	#N/A	√			√			√
132	WP_010871899.1	slr2024	SGL_RS05445	response regulator	#N/A	#N/A									√
133	WP_010871901.1	sll1917	SGL_RS05455	coproporphyrinogen III oxidase	#N/A	#N/A						√
134	WP_010871906.1	sll1913	SGL_RS05480	FAD-dependent oxidoreductase	#N/A	#N/A		√
135	WP_010871908.1	ssl3615	SGL_RS05490	hypothetical protein	#N/A	#N/A	√			√			√
136	WP_010871910.1	sll1910	SGL_RS05500	VacB/RNase II family 3'-5' exoribonuclease	map03018	RNA degradation	√			√			√
137	WP_010871913.1	slr1133	SGL_RS05520	argininosuccinate lyase	map00220	Arginine biosynthesis		√		√			√
138	WP_010871920.1	slr1139	SGL_RS05555	thioredoxin	#N/A	#N/A	√				√				√
139	WP_010871922.1	sll1082	SGL_RS05565	ABC transporter ATP-binding protein	#N/A	#N/A	√			√			√
140	WP_010871931.1	sll1074	SGL_RS05615	leucine--tRNA ligase	map00970	Aminoacyl-tRNA biosynthesis		√
141	WP_010871940.1	sll1070	SGL_RS05660	transketolase	map00030	Pentose phosphate pathway	√	√	√	√	√	√	√	√	√
142	WP_010871941.1	sll1069	SGL_RS05665	beta-ketoacyl-ACP synthase II	map00061	Fatty acid biosynthesis	√			√			√
143	WP_010871951.1	sll1822	SGL_RS05715	30S ribosomal protein S9	map03010	Ribosome	√			√		√	√
144	WP_010871952.1	sll1821	SGL_RS05720	50S ribosomal protein L13	map03010	Ribosome	√			√			√
145	WP_010871953.1	sll1820	SGL_RS05725	tRNA pseudouridine(38-40) synthase TruA	#N/A	#N/A									√
146	WP_010871955.1	sll1818	SGL_RS05735	DNA-directed RNA polymerase subunit alpha	map03020	RNA polymerase						√
147	WP_010871956.1	sll1817	SGL_RS05740	30S ribosomal protein S11	map03010	Ribosome	√					√		√
148	WP_010871962.1	sll1813	SGL_RS05765	50S ribosomal protein L15	map03010	Ribosome			√			√	√
149	WP_010871963.1	sll1812	SGL_RS05770	30S ribosomal protein S5	map03010	Ribosome	√				√			√
150	WP_010871964.1	sll1811	SGL_RS05775	50S ribosomal protein L18	map03010	Ribosome		√		√			√
151	WP_010871965.1	sll1810	SGL_RS05780	50S ribosomal protein L6	map03010	Ribosome					√
152	WP_010871969.1	sll1806	SGL_RS05800	50S ribosomal protein L14	map03010	Ribosome	√	√		√		√	√
153	WP_010871971.1	ssl3436	SGL_RS05810	50S ribosomal protein L29	map03010	Ribosome					√
154	WP_010871972.1	sll1805	SGL_RS05815	50S ribosomal protein L16	map03010	Ribosome	√					√	√
155	WP_010871973.1	sll1804	SGL_RS05820	30S ribosomal protein S3	map03010	Ribosome			√		√	√	√
156	WP_010871976.1	sll1802	SGL_RS05835	50S ribosomal protein L2	map03010	Ribosome			√	√		√	√
157	WP_010871977.1	sll1801	SGL_RS05840	50S ribosomal protein L23	map03010	Ribosome	√		√	√		√	√
158	WP_010871978.1	sll1800	SGL_RS05845	50S ribosomal protein L4	map03010	Ribosome			√			√		√	√
159	WP_010871979.1	sll1799	SGL_RS05850	50S ribosomal protein L3	map03010	Ribosome	√			√	√		√
160	WP_010871980.1	slr1894	SGL_RS05855	DNA starvation/stationary phase protection protein	#N/A	#N/A									√
161	WP_010871982.1	slr1895	SGL_RS05865	metallophosphoesterase	#N/A	#N/A	√			√			√
162	WP_010871985.1	slr1897	SGL_RS05880	sugar ABC transporter substrate-binding protein	map02010	ABC transporters		√			√
163	WP_010871994.1	sll1789	SGL_RS05925	DNA-directed RNA polymerase subunit beta''	map03020	RNA polymerase	√			√			√		√
164	WP_010871995.1	sll1787	SGL_RS05930	DNA-directed RNA polymerase subunit beta	map03020	RNA polymerase								√
165	WP_010871998.1	sll1124	SGL_RS05945	PAS domain S-box protein	#N/A	#N/A		√				√		√
166	WP_010872001.1	sll1120	SGL_RS05960	chromosome segregation protein SMC	#N/A	#N/A	√			√	√		√
167	WP_010872008.1	ssr2009	SGL_RS05995	DUF2442 domain-containing protein	#N/A	#N/A		√
168	WP_010872009.1	slr1198	SGL_RS06000	peroxiredoxin	#N/A	#N/A			√			√
169	WP_010872011.1	slr1200	SGL_RS06010	branched-chain amino acid ABC transporter permease	map02010	ABC transporters						√
170	WP_010872014.1	slr1203	SGL_RS06025	DUF29 domain-containing protein	#N/A	#N/A	√			√			√
171	WP_010872029.1	slr1216	SGL_RS06105	magnesium transporter	#N/A	#N/A			√
172	WP_010872030.1	sll1971	SGL_RS06110	glycosyltransferase family 4 protein	#N/A	#N/A	√			√			√
173	WP_010872035.1	sll1967	SGL_RS06135	23S rRNA (uracil(1939)-C(5))-methyltransferase RlmD	#N/A	#N/A	√			√	√		√
174	WP_010872041.1	slr2076	SGL_RS06170	chaperonin GroEL	map03018	RNA degradation		√	√		√	√	√		√
175	WP_010872045.1	sll1747	SGL_RS06190	chorismate synthase	map00400	Phenylalanine, tyrosine and tryptophan biosynthesis	√			√
176	WP_010872046.1	sll1746	SGL_RS06195	50S ribosomal protein L7/L12	map03010	Ribosome					√				√
177	WP_010872047.1	sll1745	SGL_RS06200	50S ribosomal protein L10	map03010	Ribosome						√
178	WP_010872048.1	sll1744	SGL_RS06205	50S ribosomal protein L1	map03010	Ribosome			√		√	√			√
179	WP_010872049.1	sll1743	SGL_RS06210	50S ribosomal protein L11	map03010	Ribosome			√		√	√	√	√
180	WP_010872067.1	slr1834	SGL_RS06305	photosystem I core protein PsaA	map00195	Photosynthesis					√			√
181	WP_010872068.1	slr1835	SGL_RS06310	photosystem I core protein PsaB	map00195	Photosynthesis	√			√			√
182	WP_010872070.1	sll1725	SGL_RS06320	ABC transporter ATP-binding protein	#N/A	#N/A					√
183	WP_010872073.1	sll1722	SGL_RS06335	glycosyltransferase family protein	#N/A	#N/A		√
184	WP_010872075.1	sll1721	SGL_RS06345	alpha-ketoacid dehydrogenase subunit beta	map00010	Glycolysis / Gluconeogenesis		√		√			√
185	WP_010872077.1	slr1839	SGL_RS06355	carbon dioxide-concentrating mechanism protein CcmK	#N/A	#N/A									√
186	WP_010872079.1	slr1841	SGL_RS06365	iron uptake porin	#N/A	#N/A		√	√			√			√
187	WP_010872081.1	slr1843	SGL_RS06375	glucose-6-phosphate dehydrogenase	map00030	Pentose phosphate pathway	√	√				√	√		√
188	WP_010872082.1	slr1844	SGL_RS06380	excinuclease ABC subunit UvrA	map03420	Nucleotide excision repair									√
189	WP_010872083.1	sll1717	SGL_RS06385	hypothetical protein	#N/A	#N/A	√		√	√			√
190	WP_010872091.1	slr1536	SGL_RS06425	ATP-dependent DNA helicase RecQ	map03018	RNA degradation						√	√		√
191	WP_010872102.1	slr1546	SGL_RS06485	anti-sigma factor	#N/A	#N/A					√
192	WP_010872104.1	sll1466	SGL_RS06500	glycosyltransferase	#N/A	#N/A									√
193	WP_010872106.1	sll1464	SGL_RS06510	YdiU family protein	#N/A	#N/A								√
194	WP_010872107.1	sll1463	SGL_RS06515	ATP-dependent zinc metalloprotease FtsH4	#N/A	#N/A			√	√			√
195	WP_010872108.1	sll1462	SGL_RS06520	hydrogenase expression/formation protein HypE	#N/A	#N/A	√			√			√
196	WP_010872114.1	sll1457	SGL_RS06550	glycosyltransferase	#N/A	#N/A									√
197	WP_010872115.1	sll1456	SGL_RS06555	FkbM family methyltransferase	#N/A	#N/A		√
198	WP_010872118.1	sll1454	SGL_RS06575	nitrate reductase	map00910	Nitrogen metabolism	√			√			√
199	WP_010872120.1	sll1452	SGL_RS06585	ABC transporter substrate-binding protein	map00910	Nitrogen metabolism						√
200	WP_010872122.1	sll1450	SGL_RS06595	ABC transporter substrate-binding protein	map00910	Nitrogen metabolism			√		√	√		√	√
201	WP_010872135.1	sll1143	SGL_RS06660	DNA helicase PcrA	map03420	Nucleotide excision repair		√
202	WP_010872149.1	slr1233	SGL_RS06730	succinate dehydrogenase/fumarate reductase flavoprotein subunit	map00020	Citrate cycle (TCA cycle)					√
203	WP_010872163.1	slr1238	SGL_RS06800	glutathione synthase	map00270	Cysteine and methionine metabolism			√			√	√
204	WP_010872174.1	slr1438	SGL_RS06860	aldose 1-epimerase	#N/A	#N/A						√
205	WP_010872175.1	sll1362	SGL_RS06865	isoleucine--tRNA ligase	map00970	Aminoacyl-tRNA biosynthesis						√			√
206	WP_010872181.1	sll1356	SGL_RS06895	glycogen/starch/alpha-glucan phosphorylase	map00500	Starch and sucrose metabolism						√
207	WP_010872191.1	slr1448	SGL_RS06955	carbohydrate kinase	map00051	Fructose and mannose metabolism						√
208	WP_010872197.1	sll1282	SGL_RS06985	6#x#7-dimethyl-8-ribityllumazine synthase	map00740	Riboflavin metabolism			√			√	√
209	WP_010872200.1	slr1356	SGL_RS07010	30S ribosomal protein S1	map03010	Ribosome			√		√		√		√
210	WP_010872206.1	sll1274	SGL_RS07045	TIGR02652 family protein	#N/A	#N/A	√			√			√
211	WP_010872208.1	slr1364	SGL_RS07055	biotin synthase BioB	map00780	Biotin metabolism								√
212	WP_010872213.1	sll1271	SGL_RS07085	iron uptake porin	#N/A	#N/A		√			√				√
213	WP_010872217.1	slr1368	SGL_RS07105	precorrin-6Y C5#x#15-methyltransferase subunit CbiT	map00860	Porphyrin and chlorophyll metabolism					√
214	WP_010872221.1	sll1265	SGL_RS07125	translocation/assembly module TamB domain-containing protein	#N/A	#N/A	√			√			√
215	WP_010872223.1	slr0875	SGL_RS07135	large conductance mechanosensitive channel protein MscL	#N/A	#N/A	√			√			√
216	WP_010872227.1	ssr1480	SGL_RS07155	RNA-binding protein	#N/A	#N/A	√			√			√
217	WP_010872231.1	slr0880	SGL_RS07175	fibronectin-binding domain-containing protein	#N/A	#N/A			√
218	WP_010872233.1	NULL	SGL_RS18765	high light inducible protein	#N/A	#N/A						√
219	WP_010872235.1	sll0872	SGL_RS07190	hypothetical protein	#N/A	#N/A	√			√			√
220	WP_010872237.1	slr0883	SGL_RS07200	LCP family protein	#N/A	#N/A	√			√			√
221	WP_010872238.1	sll0871	SGL_RS07205	hypothetical protein	#N/A	#N/A									√
222	WP_010872240.1	slr0885	SGL_RS07225	Uma2 family endonuclease	#N/A	#N/A		√
223	WP_010872242.1	sll0868	SGL_RS07235	lipoyl synthase	map00785	Lipoic acid metabolism	√			√			√
224	WP_010872244.1	slr0886	SGL_RS07245	3-oxoacyl-[acyl-carrier-protein] reductase	map00061	Fatty acid biosynthesis			√		√
225	WP_010872250.1	sll0865	SGL_RS07280	excinuclease ABC subunit UvrC	map03420	Nucleotide excision repair	√			√			√
226	WP_010872255.1	sll0861	SGL_RS07305	N-acetylmuramic acid 6-phosphate etherase	map00520	Amino sugar and nucleotide sugar metabolism								√
227	WP_010872257.1	sll1317	SGL_RS07315	apocytochrome f	map00195	Photosynthesis	√			√		√	√
228	WP_010872263.1	sll1314	SGL_RS07340	TRAP transporter substrate-binding protein	#N/A	#N/A									√
229	WP_010872264.1	slr1403	SGL_RS07345	FG-GAP repeat protein	#N/A	#N/A			√
230	WP_010872265.1	sll1308	SGL_RS07350	SDR family oxidoreductase	#N/A	#N/A									√
231	WP_010872270.1	sll1307	SGL_RS07375	heme-binding protein	#N/A	#N/A			√			√	√
232	WP_010872271.1	sll1306	SGL_RS07380	polysaccharide deacetylase family protein	#N/A	#N/A		√				√			√
233	WP_010872274.1	sll1785	SGL_RS07395	cupin domain-containing protein	#N/A	#N/A						√
234	WP_010872277.1	slr1852	SGL_RS07410	hypothetical protein	#N/A	#N/A	√			√		√	√		√
235	WP_010872280.1	slr1855	SGL_RS07425	AGE family epimerase/isomerase	#N/A	#N/A						√			√
236	WP_010872282.1	slr1857	SGL_RS07435	glycogen debranching protein GlgX	map00500	Starch and sucrose metabolism									√
237	WP_010872302.1	sll1770	SGL_RS07550	AarF/ABC1/UbiB kinase family protein	#N/A	#N/A			√
238	WP_010872307.1	slr1874	SGL_RS07575	D-alanine--D-alanine ligase	map00473	D-Alanine metabolism		√
239	WP_010872309.1	ssl3379	SGL_RS07585	ATP-dependent Clp protease adapter ClpS	#N/A	#N/A									√
240	WP_010872322.1	slr1880	SGL_RS07650	aminoglycoside phosphotransferase family protein	#N/A	#N/A									√
241	WP_010872323.1	sll1758	SGL_RS07655	phosphoglucosamine mutase	map00520	Amino sugar and nucleotide sugar metabolism	√			√			√
242	WP_010872325.1	slr1881	SGL_RS07665	ABC transporter ATP-binding protein	map02010	ABC transporters		√		√			√
243	WP_010872332.1	slr1885	SGL_RS07695	bis(5'-nucleosyl)-tetraphosphatase (symmetrical) YqeK	#N/A	#N/A						√
244	WP_010872337.1	slr2132	SGL_RS07720	phosphate acetyltransferase	map00430	Taurine and hypotaurine metabolism						√
245	WP_010872341.1	sll2012	SGL_RS07740	RNA polymerase sigma factor#x# RpoD/SigA family	#N/A	#N/A	√			√			√
246	WP_010872344.1	sll2009	SGL_RS07760	insulinase family protein	#N/A	#N/A						√
247	WP_010872353.1	slr2141	SGL_RS07805	methylenetetrahydrofolate reductase	#N/A	#N/A			√	√			√
248	WP_010872364.1	sll1704	SGL_RS07860	SDR family NAD(P)-dependent oxidoreductase	#N/A	#N/A	√			√			√
249	WP_010872366.1	sll1702	SGL_RS07870	DUF2518 family protein	#N/A	#N/A						√
250	WP_010872369.1	slr1809	SGL_RS07885	hypothetical protein	#N/A	#N/A		√
251	WP_010872387.1	sll1689	SGL_RS07975	RNA polymerase sigma factor#x# RpoD/SigA family	#N/A	#N/A			√		√
252	WP_010872390.1	sll1687	SGL_RS07990	diguanylate cyclase	#N/A	#N/A	√				√		√		√
253	WP_010872397.1	sll1628	SGL_RS08025	tetratricopeptide repeat protein	#N/A	#N/A	√			√			√
254	WP_010872398.1	slr1734	SGL_RS08030	glucose-6-phosphate dehydrogenase assembly protein OpcA	#N/A	#N/A									√
255	WP_010872400.1	sll1626	SGL_RS08040	repressor LexA	#N/A	#N/A	√			√	√		√
256	WP_010872402.1	sll1624	SGL_RS08055	two-component system response regulator	#N/A	#N/A									√
257	WP_010872406.1	sll1621	SGL_RS08075	peroxiredoxin	#N/A	#N/A			√						√
258	WP_010872408.1	sll1620	SGL_RS08085	DUF1499 domain-containing protein	#N/A	#N/A						√
259	WP_010872413.1	slr1743	SGL_RS08115	NAD(P)/FAD-dependent oxidoreductase	map00130	Ubiquinone and other terpenoid-quinone biosynthesis							√
260	WP_010872414.1	slr1744	SGL_RS08120	N-acetylmuramoyl-L-alanine amidase	map01503	Cationic antimicrobial peptide (CAMP) resistance	√			√					√
261	WP_010872426.1	sll0853	SGL_RS08180	phycobiliprotein lyase	#N/A	#N/A									√
262	WP_010872429.1	sll0849	SGL_RS08205	photosystem II D2 protein (photosystem q(a) protein)	map00195	Photosynthesis						√
263	WP_010872433.1	sll0846	SGL_RS08225	DUF1232 domain-containing protein	#N/A	#N/A		√
264	WP_010872439.1	slr0864	SGL_RS08255	ABC-F family ATP-binding cassette domain-containing protein	#N/A	#N/A		√
265	WP_010872440.1	slr0865	SGL_RS08260	L-histidine N(alpha)-methyltransferase	#N/A	#N/A								√
266	WP_010872450.1	sll1165	SGL_RS08315	DNA mismatch repair protein MutS	map03430	Mismatch repair									√
267	WP_010872466.1	slr1247	SGL_RS08390	phosphate ABC transporter substrate-binding protein PstS	map02010	ABC transporters		√			√	√		√	√
268	WP_010872470.1	slr1251	SGL_RS08410	peptidylprolyl isomerase	#N/A	#N/A								√
269	WP_010872471.1	ssl2296	SGL_RS08415	4a-hydroxytetrahydrobiopterin dehydratase	map00790	Folate biosynthesis									√
270	WP_010872479.1	slr1256	SGL_RS08455	urease subunit gamma	map00220	Arginine biosynthesis									√
271	WP_010872503.1	slr2067	SGL_RS08580	allophycocyanin alpha chain	map00196	Photosynthesis - antenna proteins	√	√	√	√	√	√	√	√	√
272	WP_010872504.1	slr1986	SGL_RS08585	allophycocyanin subunit beta	map00196	Photosynthesis - antenna proteins	√		√	√	√	√	√	√	√
273	WP_010872505.1	ssr3383	SGL_RS08590	phycobilisome linker polypeptide	map00196	Photosynthesis - antenna proteins					√				√
274	WP_010872507.1	sll1908	SGL_RS08600	phosphoglycerate dehydrogenase	map00260	Glycine, serine and threonine metabolism						√
275	WP_010872510.1	slr1992	SGL_RS08615	glutathione peroxidase	#N/A	#N/A						√
276	WP_010872514.1	sll1905	SGL_RS08635	response regulator	#N/A	#N/A					√
277	WP_010872519.1	slr2002	SGL_RS08660	cyanophycin synthetase	#N/A	#N/A									√
278	WP_010872536.1	slr1719	SGL_RS08770	nitroreductase family protein	#N/A	#N/A		√			√	√	√
279	WP_010872537.1	slr1720	SGL_RS08775	aspartate--tRNA ligase	map00970	Aminoacyl-tRNA biosynthesis	√			√			√
280	WP_010872548.1	sll1596	SGL_RS08830	circadian clock KaiB family protein	#N/A	#N/A			√			√		√
281	WP_010872553.1	sll1592	SGL_RS08855	response regulator transcription factor	#N/A	#N/A		√
282	WP_010872560.1	sll1586	SGL_RS08890	translocation/assembly module TamB domain-containing protein	#N/A	#N/A									√
283	WP_010872561.1	sll0254	SGL_RS08895	FAD-dependent oxidoreductase	map00906	Carotenoid biosynthesis	√			√			√
284	WP_010872564.1	ssl0467	SGL_RS08910	hypothetical protein	#N/A	#N/A									√
285	WP_010872566.1	slr0261	SGL_RS08920	NAD(P)H-quinone oxidoreductase subunit H	map00190	Oxidative phosphorylation	√			√			√
286	WP_010872569.1	slr0264	SGL_RS08935	YheT family hydrolase	#N/A	#N/A			√
287	WP_010872572.1	ssl0461	SGL_RS08950	DUF2555 domain-containing protein	#N/A	#N/A									√
288	WP_010872574.1	sll0248	SGL_RS08960	flavodoxin FldA	#N/A	#N/A						√
289	WP_010872580.1	slr0270	SGL_RS08990	DUF2605 domain-containing protein	#N/A	#N/A						√
290	WP_010872587.1	sll0242	SGL_RS09025	hypothetical protein	#N/A	#N/A	√			√			√
291	WP_010872588.1	sll0241	SGL_RS09030	transcriptional regulator	#N/A	#N/A								√
292	WP_010872601.1	sll1988	SGL_RS09090	Hsp33 family molecular chaperone HslO	#N/A	#N/A	√			√			√
293	WP_010872605.1	slr2089	SGL_RS09110	squalene--hopene cyclase	map00909	Sesquiterpenoid and triterpenoid biosynthesis						√
294	WP_010872609.1	sll1981	SGL_RS09150	acetolactate synthase large subunit	map00290	Valine, leucine and isoleucine biosynthesis						√
295	WP_010872613.1	slr2094	SGL_RS09170	class II fructose-bisphosphatase	map00010	Glycolysis / Gluconeogenesis	√			√					√
296	WP_010872616.1	slr2097	SGL_RS09185	group 1 truncated hemoglobin	#N/A	#N/A					√
297	WP_010872620.1	slr2101	SGL_RS09205	cupin domain-containing protein	#N/A	#N/A									√
298	WP_010872623.1	slr2104	SGL_RS09220	response regulator	#N/A	#N/A	√			√			√
299	WP_010872633.1	sll1425	SGL_RS09270	proline--tRNA ligase	map00970	Aminoacyl-tRNA biosynthesis		√			√	√			√
300	WP_010872638.1	slr1506	SGL_RS09295	alpha/beta hydrolase	#N/A	#N/A			√			√	√
301	WP_010872645.1	slr1512	SGL_RS09335	sodium-dependent bicarbonate transport family permease	#N/A	#N/A						√
302	WP_010872646.1	slr1513	SGL_RS09340	hypothetical protein	#N/A	#N/A						√
303	WP_010872652.1	slr1516	SGL_RS09370	superoxide dismutase	#N/A	#N/A			√		√				√
304	WP_010872653.1	slr1517	SGL_RS09375	3-isopropylmalate dehydrogenase	map00290	Valine, leucine and isoleucine biosynthesis	√			√			√
305	WP_010872680.1	slr2119	SGL_RS09535	FkbM family methyltransferase	#N/A	#N/A					√
306	WP_010872683.1	slr2122	SGL_RS09550	acylneuraminate cytidylyltransferase	#N/A	#N/A						√			√
307	WP_010872691.1	sll1994	SGL_RS09590	porphobilinogen synthase	map00860	Porphyrin and chlorophyll metabolism	√		√	√		√	√		√
308	WP_010872704.1	sll1234	SGL_RS09665	adenosylhomocysteinase	map00270	Cysteine and methionine metabolism	√			√			√
309	WP_010872709.1	sll1231	SGL_RS09690	glycosyltransferase family 4 protein	#N/A	#N/A		√
310	WP_010872711.1	sll1228	SGL_RS09700	response regulator	#N/A	#N/A			√			√
311	WP_010872712.1	slr1329	SGL_RS09705	F0F1 ATP synthase subunit beta	map00190	Oxidative phosphorylation	√	√	√		√	√	√	√	√
312	WP_010872713.1	slr1330	SGL_RS09710	F0F1 ATP synthase subunit epsilon	map00190	Oxidative phosphorylation	√				√			√
313	WP_010872716.1	sll1226	SGL_RS09725	Ni/Fe hydrogenase subunit alpha	#N/A	#N/A	√			√			√
314	WP_010872717.1	sll1225	SGL_RS09730	PIN domain-containing protein	#N/A	#N/A								√
315	WP_010872722.1	sll1221	SGL_RS09755	bidirectional NAD-reducing hydrogenase diaphorase subunit HoxF	map00190	Oxidative phosphorylation			√		√				√
316	WP_010872727.1	sll1218	SGL_RS09780	SDR family oxidoreductase	#N/A	#N/A									√
317	WP_010872733.1	sll0819	SGL_RS09810	photosystem I reaction center subunit III	map00195	Photosynthesis			√	√	√		√
318	WP_010872734.1	slr0807	SGL_RS09815	tRNA (adenosine(37)-N6)-threonylcarbamoyltransferase complex transferase subunit TsaD	#N/A	#N/A		√				√	√
319	WP_010872740.1	sll0817	SGL_RS09845	tRNA (adenosine(37)-N6)-dimethylallyltransferase MiaA	map01100	Metabolic pathways	√			√			√
320	WP_010872753.1	sll0809	SGL_RS09905	lipoate--protein ligase family protein	map00785	Lipoic acid metabolism							√
321	WP_010872754.1	slr0817	SGL_RS09915	isochorismate synthase	map00130	Ubiquinone and other terpenoid-quinone biosynthesis	√			√			√
322	WP_010872761.1	slr0821	SGL_RS09945	MoaD/ThiS family protein	map04122	Sulfur relay system									√
323	WP_010872762.1	sll0807	SGL_RS09950	ribulose-phosphate 3-epimerase	map00030	Pentose phosphate pathway		√				√	√
324	WP_010872770.1	sll1262	SGL_RS09990	NAD(P)H-quinone oxidoreductase subunit N	map00190	Oxidative phosphorylation					√		√
325	WP_010872771.1	sll1261	SGL_RS10000	translation elongation factor Ts	#N/A	#N/A		√				√			√
326	WP_010872772.1	sll1260	SGL_RS10005	30S ribosomal protein S2	map03010	Ribosome			√			√
327	WP_010872780.1	slr1342	SGL_RS10065	four-carbon acid sugar kinase family protein	#N/A	#N/A	√			√		√	√		√
328	WP_010872781.1	slr1343	SGL_RS10070	cryptochrome/photolyase family protein	#N/A	#N/A			√
329	WP_010872796.1	sll1244	SGL_RS10150	50S ribosomal protein L9	map03010	Ribosome			√		√			√
330	WP_010872799.1	slr1956	SGL_RS10165	tetratricopeptide repeat protein	#N/A	#N/A					√
331	WP_010872806.1	slr1959	SGL_RS10205	hypothetical protein	#N/A	#N/A	√			√			√
332	WP_010872810.1	sll1895	SGL_RS10225	EAL domain-containing protein	#N/A	#N/A						√
333	WP_010872811.1	slr1963	SGL_RS10230	orange carotenoid-binding protein	#N/A	#N/A	√					√	√
334	WP_010872823.1	slr1971	SGL_RS10290	M48 family metalloprotease	#N/A	#N/A								√
335	WP_010872828.1	sll1885	SGL_RS10315	hypothetical protein	#N/A	#N/A								√
336	WP_010872829.1	slr1974	SGL_RS10320	ribosome biogenesis GTPase Der	#N/A	#N/A						√
337	WP_010872844.1	sll1873	SGL_RS10395	hypothetical protein	#N/A	#N/A			√		√			√
338	WP_010872848.1	slr1983	SGL_RS10415	SpoIIE family protein phosphatase	#N/A	#N/A	√			√			√
339	WP_010872849.1	sll1870	SGL_RS10420	methionine ABC transporter ATP-binding protein	map02010	ABC transporters								√
340	WP_010872862.1	slr1468	SGL_RS10495	EVE domain-containing protein	#N/A	#N/A	√			√			√
341	WP_010872871.1	slr1474	SGL_RS10540	C40 family peptidase	#N/A	#N/A			√
342	WP_010872886.1	sll1181	SGL_RS10625	HlyD family efflux transporter periplasmic adaptor subunit	map03070	Bacterial secretion system	√	√	√	√	√		√
343	WP_010872893.1	slr1270	SGL_RS10665	TolC family protein	#N/A	#N/A									√
344	WP_010872898.1	slr1275	SGL_RS10690	PilN domain-containing protein	#N/A	#N/A					√			√
345	WP_010872904.1	sll1172	SGL_RS10720	threonine synthase	map00260	Glycine, serine and threonine metabolism		√		√	√		√
346	WP_010872907.1	slr1281	SGL_RS10735	NAD(P)H-quinone oxidoreductase subunit J	map00190	Oxidative phosphorylation	√					√	√
347	WP_010872913.1	sll1167	SGL_RS10765	serine hydrolase	#N/A	#N/A						√
348	WP_010872928.1	slr1531	SGL_RS10850	signal recognition particle protein	map02024	Quorum sensing								√
349	WP_010872935.1	slr1152	SGL_RS10895	pentapeptide repeat-containing protein	#N/A	#N/A			√
350	WP_010872941.1	sll1099	SGL_RS10925	elongation factor Tu	#N/A	#N/A	√			√	√	√	√	√
351	WP_010872943.1	sll1097	SGL_RS10935	30S ribosomal protein S7	map03010	Ribosome	√			√	√	√	√	√
352	WP_010872946.1	slr1159	SGL_RS10950	phosphoribosylamine--glycine ligase	map00230	Purine metabolism		√
353	WP_010872947.1	slr1160	SGL_RS10955	hypothetical protein	#N/A	#N/A			√			√	√
354	WP_010872950.1	slr1161	SGL_RS10975	nucleoside deaminase	#N/A	#N/A						√
355	WP_010872955.1	slr1165	SGL_RS11000	sulfate adenylyltransferase	map00230	Purine metabolism		√				√
356	WP_010872959.1	sll1091	SGL_RS11020	geranylgeranyl reductase	map00860	Porphyrin and chlorophyll metabolism	√			√			√
357	WP_010872964.1	slr1171	SGL_RS11045	glutathione peroxidase	#N/A	#N/A		√		√			√
358	WP_010872965.1	sll1089	SGL_RS11055	hypothetical protein	#N/A	#N/A					√			√
359	WP_010872968.1	slr1173	SGL_RS11070	DUF2330 domain-containing protein	#N/A	#N/A		√
360	WP_010872970.1	slr1174	SGL_RS11075	ABC-2 family transporter protein	#N/A	#N/A	√			√			√
361	WP_010872971.1	sll1085	SGL_RS11080	glycerol-3-phosphate dehydrogenase	map00564	Glycerophospholipid metabolism	√			√			√
362	WP_010872972.1	sll1566	SGL_RS11085	glucosylglycerol-phosphate synthase	#N/A	#N/A						√
363	WP_010872976.1	slr1674	SGL_RS11105	DUF760 domain-containing protein	#N/A	#N/A		√
364	WP_010872987.1	sll1563	SGL_RS11160	hypothetical protein	#N/A	#N/A					√
365	WP_010872995.1	sll1559	SGL_RS11200	alanine--glyoxylate aminotransferase family protein	#N/A	#N/A	√	√	√	√	√	√	√
366	WP_010873003.1	ssr2831	SGL_RS11240	photosystem I reaction center subunit IV	map00195	Photosynthesis	√	√	√	√	√		√	√
367	WP_010873008.1	slr1693	SGL_RS11265	response regulator	#N/A	#N/A		√
368	WP_010873009.1	slr1694	SGL_RS11270	BLUF domain-containing protein	#N/A	#N/A									√
369	WP_010873010.1	sll1553	SGL_RS11275	phenylalanine--tRNA ligase subunit beta	map00970	Aminoacyl-tRNA biosynthesis							√
370	WP_010873011.1	slr1697	SGL_RS11280	pentapeptide repeat-containing protein	#N/A	#N/A	√			√			√
371	WP_010873013.1	sll0920	SGL_RS11290	phosphoenolpyruvate carboxylase	map00620	Pyruvate metabolism		√
372	WP_010873015.1	slr0935	SGL_RS11300	NfeD family protein	#N/A	#N/A									√
373	WP_010873016.1	slr0936	SGL_RS11305	carboxylating nicotinate-nucleotide diphosphorylase	map00760	Nicotinate and nicotinamide metabolism					√
374	WP_010873020.1	sll0915	SGL_RS11325	insulinase family protein	#N/A	#N/A			√		√
375	WP_010873022.1	slr0941	SGL_RS11335	SRPBCC family protein	#N/A	#N/A		√
376	WP_010873023.1	slr0942	SGL_RS11340	aldo/keto reductase	map00010	Glycolysis / Gluconeogenesis							√
377	WP_010873024.1	slr0943	SGL_RS11345	fructose bisphosphate aldolase	map00010	Glycolysis / Gluconeogenesis	√			√			√
378	WP_010873027.1	slr0945	SGL_RS11360	arsenical resistance protein ArsH	#N/A	#N/A							√
379	WP_010873029.1	slr0947	SGL_RS11370	response regulator transcription factor	map02020	Two-component system		√
380	WP_010873032.1	sll0912	SGL_RS11385	ABC-F family ATP-binding cassette domain-containing protein	#N/A	#N/A	√			√		√	√
381	WP_010873038.1	slr0951	SGL_RS11415	2-C-methyl-D-erythritol 4-phosphate cytidylyltransferase	map00900	Terpenoid backbone biosynthesis			√
382	WP_010873039.1	slr0952	SGL_RS11420	class 1 fructose-bisphosphatase	map00010	Glycolysis / Gluconeogenesis		√				√
383	WP_010873051.1	sll1540	SGL_RS11480	glycosyltransferase	map01100	Metabolic pathways	√			√			√
384	WP_010873056.1	sll1537	SGL_RS11505	NUDIX domain-containing protein	#N/A	#N/A									√
385	WP_010873061.1	slr1629	SGL_RS11530	RluA family pseudouridine synthase	#N/A	#N/A		√
386	WP_010873067.1	ssl2982	SGL_RS11560	DNA-directed RNA polymerase subunit omega	map03020	RNA polymerase						√		√
387	WP_010873076.1	slr1641	SGL_RS11615	ATP-dependent chaperone ClpB	#N/A	#N/A	√		√	√			√
388	WP_010873078.1	sll1525	SGL_RS11625	phosphoribulokinase	map00710	Carbon fixation in photosynthetic organisms							√
389	WP_010873079.1	slr1643	SGL_RS11630	ferredoxin--NADP(+) reductase	map00195	Photosynthesis			√		√	√	√	√
390	WP_010873080.1	sll1524	SGL_RS11635	Cof-type HAD-IIB family hydrolase	#N/A	#N/A									√
391	WP_010873082.1	slr1645	SGL_RS11645	photosystem II protein Psb27	map00195	Photosynthesis	√			√			√
392	WP_010873083.1	slr1646	SGL_RS11650	ribonuclease III	#N/A	#N/A	√			√			√
393	WP_010873087.1	slr1649	SGL_RS11675	chromophore lyase CpcT/CpeT	#N/A	#N/A			√						√
394	WP_010873090.1	sll1520	SGL_RS11690	DNA repair protein RecN	#N/A	#N/A						√
395	WP_010873091.1	slr0442	SGL_RS11695	hypothetical protein	#N/A	#N/A		√
396	WP_010873096.1	ssr0761	SGL_RS11730	type II toxin-antitoxin system prevent-host-death family antitoxin	#N/A	#N/A					√
397	WP_010873097.1	sll0427	SGL_RS11735	photosystem II manganese-stabilizing polypeptide	map00195	Photosynthesis	√		√		√	√	√	√	√
398	WP_010873100.1	slr0444	SGL_RS11755	3-phosphoshikimate 1-carboxyvinyltransferase	map00400	Phenylalanine, tyrosine and tryptophan biosynthesis					√
399	WP_010873110.1	slr0447	SGL_RS11810	urea ABC transporter substrate-binding protein	map02010	ABC transporters									√
400	WP_010873112.1	sll0274	SGL_RS11820	pentapeptide repeat-containing protein	#N/A	#N/A		√		√			√
401	WP_010873114.1	sll0272	SGL_RS11830	DUF2996 domain-containing protein	#N/A	#N/A					√			√
402	WP_010873120.1	sll0267	SGL_RS11860	EAL domain-containing protein	#N/A	#N/A		√			√				√
403	WP_010873122.1	sll0265	SGL_RS11870	ferritin-like domain-containing protein	#N/A	#N/A					√
404	WP_010873133.1	slr0288	SGL_RS11925	glutamine synthetase III	map00220	Arginine biosynthesis	√					√	√
405	WP_010873135.1	sll0258	SGL_RS11935	cytochrome c-550	map00195	Photosynthesis	√		√	√	√	√	√
406	WP_010873144.1	slr0394	SGL_RS11980	phosphoglycerate kinase	map00010	Glycolysis / Gluconeogenesis	√		√		√	√	√	√
407	WP_010873145.1	slr0395	SGL_RS11985	LysR family transcriptional regulator	#N/A	#N/A					√
408	WP_010873146.1	sll0362	SGL_RS11990	alanine--tRNA ligase	map00970	Aminoacyl-tRNA biosynthesis	√			√			√
409	WP_010873149.1	sll0359	SGL_RS12005	AbrB family transcriptional regulator	#N/A	#N/A	√	√	√	√		√	√
410	WP_010873156.1	ssl0707	SGL_RS12045	P-II family nitrogen regulator	map02020	Two-component system	√			√	√	√	√	√	√
411	WP_010873157.1	slr0404	SGL_RS12050	DUF1517 domain-containing protein	#N/A	#N/A						√
412	WP_010873166.1	slr0143	SGL_RS12100	AAA-like domain-containing protein	#N/A	#N/A									√
413	WP_010873167.1	slr0144	SGL_RS12105	hypothetical protein	#N/A	#N/A									√
414	WP_010873168.1	slr0145	SGL_RS12110	hypothetical protein	#N/A	#N/A	√			√			√
415	WP_010873180.1	sll0145	SGL_RS12170	ribosome recycling factor	#N/A	#N/A		√			√	√	√
416	WP_010873181.1	sll0144	SGL_RS12175	UMP kinase	map00240	Pyrimidine metabolism			√	√		√	√
417	WP_010873183.1	slr0156	SGL_RS12190	ATP-dependent chaperone ClpB	#N/A	#N/A						√
418	WP_010873186.1	sll0141	SGL_RS12205	efflux RND transporter periplasmic adaptor subunit	#N/A	#N/A		√
419	WP_010873187.1	slr0161	SGL_RS12210	type IV pilus twitching motility protein PilT	#N/A	#N/A	√				√	√	√
420	WP_010873190.1	slr0164	SGL_RS12225	ATP-dependent Clp protease proteolytic subunit	#N/A	#N/A						√
421	WP_010873198.1	slr1923	SGL_RS12255	Coenzyme F420 hydrogenase/dehydrogenase#x# beta subunit C-terminal domain	map00860	Porphyrin and chlorophyll metabolism									√
422	WP_010873210.1	sll1863	SGL_RS12315	hypothetical protein	#N/A	#N/A						√		√
423	WP_010873217.1	slr1935	SGL_RS12350	MFS transporter	#N/A	#N/A								√
424	WP_010873223.1	slr1938	SGL_RS12395	S-methyl-5-thioribose-1-phosphate isomerase	map00270	Cysteine and methionine metabolism					√		√
425	WP_010873225.1	slr1939	SGL_RS12410	M48 family metalloprotease	#N/A	#N/A	√		√	√		√	√		√
426	WP_010873229.1	slr1942	SGL_RS12430	circadian clock protein KaiC	#N/A	#N/A						√
427	WP_010873236.1	sll1841	SGL_RS12465	2-oxo acid dehydrogenase subunit E2	map00010	Glycolysis / Gluconeogenesis	√			√		√	√	√
428	WP_010873244.1	sll0947	SGL_RS12505	ribosome-associated translation inhibitor RaiA	#N/A	#N/A	√			√			√
429	WP_010873247.1	sll0945	SGL_RS12525	glycogen synthase GlgA	map00500	Starch and sucrose metabolism	√			√			√
430	WP_010873259.1	slr0327	SGL_RS12585	iron ABC transporter permease	map02010	ABC transporters	√			√			√
431	WP_010873262.1	sll0298	SGL_RS12600	DUF2062 domain-containing protein	#N/A	#N/A	√			√			√
432	WP_010873271.1	slr0335	SGL_RS12650	phycobiliprotein ApcE	map00196	Photosynthesis - antenna proteins	√		√	√	√	√	√	√	√
433	WP_010873276.1	slr0168	SGL_RS12680	DUF4114 domain-containing protein	#N/A	#N/A						√
434	WP_010873285.1	sll0173	SGL_RS12735	virginiamycin B hydrolase Vgb	#N/A	#N/A	√			√			√
435	WP_010873288.1	sll0170	SGL_RS12750	molecular chaperone DnaK	map03018	RNA degradation	√		√	√	√	√	√		√
436	WP_010873295.1	slr0179	SGL_RS12790	dynamin-like GTPase family protein	#N/A	#N/A			√			√
437	WP_010873301.1	sll0158	SGL_RS12820	1#x#4-alpha-glucan branching enzyme	map00500	Starch and sucrose metabolism						√
438	WP_010873312.1	sll0350	SGL_RS12875	DUF3769 domain-containing protein	#N/A	#N/A							√
439	WP_010873324.1	slr0376	SGL_RS12930	DUF1257 domain-containing protein	#N/A	#N/A							√
440	WP_010873332.1	slr0384	SGL_RS12975	glycosyltransferase family 1 protein	#N/A	#N/A						√
441	WP_010873333.1	sll0329	SGL_RS12985	decarboxylating NADP(+)-dependent phosphogluconate dehydrogenase	map00030	Pentose phosphate pathway		√				√	√
442	WP_010873338.1	slr0388	SGL_RS13010	ComF family protein	#N/A	#N/A		√
443	WP_010873346.1	slr0774	SGL_RS13050	protein translocase subunit SecD	map03060	Protein export						√
444	WP_010873348.1	slr0776	SGL_RS13060	UDP-3-O-(3-hydroxymyristoyl)glucosamine N-acyltransferase	map00540	Lipopolysaccharide biosynthesis					√
445	WP_010873349.1	sll0767	SGL_RS13065	50S ribosomal protein L20	map03010	Ribosome					√	√
446	WP_010873352.1	sll0765	SGL_RS13080	rhodanese-related sulfurtransferase	#N/A	#N/A	√				√		√
447	WP_010873381.1	slr0345	SGL_RS13215	hypothetical protein	#N/A	#N/A	√			√			√
448	WP_010873390.1	slr0351	SGL_RS13265	class I SAM-dependent methyltransferase	#N/A	#N/A		√
449	WP_010873401.1	slr0357	SGL_RS13330	histidine--tRNA ligase	map00970	Aminoacyl-tRNA biosynthesis	√				√		√
450	WP_010873405.1	sll0024	SGL_RS13350	hypothetical protein	#N/A	#N/A	√		√	√			√
451	WP_010873410.1	sll0020	SGL_RS13375	ATP-dependent Clp protease ATP-binding subunit	#N/A	#N/A	√			√		√	√		√
452	WP_010873412.1	sll0018	SGL_RS13385	fructose-bisphosphate aldolase class II	map00010	Glycolysis / Gluconeogenesis	√			√		√
453	WP_010873413.1	sll0017	SGL_RS13390	glutamate-1-semialdehyde 2#x#1-aminomutase	map00860	Porphyrin and chlorophyll metabolism		√
454	WP_010873415.1	slr0006	SGL_RS13400	L-threonylcarbamoyladenylate synthase	#N/A	#N/A	√			√			√		√
455	WP_010873418.1	slr0009	SGL_RS13415	form I ribulose bisphosphate carboxylase large subunit	map00630	Glyoxylate and dicarboxylate metabolism	√			√	√	√	√	√	√
456	WP_010873420.1	slr0012	SGL_RS13425	ribulose bisphosphate carboxylase small subunit	map00630	Glyoxylate and dicarboxylate metabolism					√		√	√
457	WP_010873425.1	slr0016	SGL_RS13455	RDD family protein	#N/A	#N/A					√
458	WP_010873426.1	slr0017	SGL_RS13460	UDP-N-acetylglucosamine 1-carboxyvinyltransferase	map00520	Amino sugar and nucleotide sugar metabolism		√		√	√		√
459	WP_010873430.1	sll0008	SGL_RS13480	hypothetical protein	#N/A	#N/A									√
460	WP_010873433.1	sll0005	SGL_RS13495	AarF/ABC1/UbiB kinase family protein	#N/A	#N/A		√
461	WP_010873434.1	slr0020	SGL_RS13500	ATP-dependent DNA helicase RecG	map03440	Homologous recombination			√			√	√
462	WP_010873436.1	sll0002	SGL_RS13510	penicillin-binding protein	map00550	Peptidoglycan biosynthesis									√
463	WP_010873438.1	slr0214	SGL_RS13525	DNA cytosine methyltransferase	map00270	Cysteine and methionine metabolism		√
464	WP_010873439.1	sll0210	SGL_RS13530	undecaprenyl-diphosphate phosphatase	map00550	Peptidoglycan biosynthesis	√			√			√
465	WP_010873443.1	sll0209	SGL_RS13550	long-chain acyl-[acyl-carrier-protein] reductase	#N/A	#N/A					√		√
466	WP_010873450.1	slr0222	SGL_RS13585	PAS domain S-box protein	#N/A	#N/A	√		√	√			√
467	WP_010873453.1	sll0199	SGL_RS13610	plastocyanin	map00195	Photosynthesis					√			√
468	WP_010873456.1	slr0228	SGL_RS13625	ATP-dependent zinc metalloprotease FtsH2	#N/A	#N/A		√				√
469	WP_010873459.1	slr0229	SGL_RS13640	NAD(P)-dependent oxidoreductase	map00280	Valine, leucine and isoleucine degradation	√					√	√
470	WP_010873466.1	sll0416	SGL_RS13680	chaperonin GroEL	map03018	RNA degradation	√	√	√	√	√	√	√	√	√
471	WP_010873469.1	slr0431	SGL_RS13695	SIMPL domain-containing protein	#N/A	#N/A					√			√
472	WP_010873479.1	slr0436	SGL_RS13740	carbon dioxide-concentrating mechanism protein	#N/A	#N/A							√
473	WP_010873485.1	slr0439	SGL_RS13780	WD40 repeat domain-containing protein	#N/A	#N/A								√
474	WP_010873488.1	sll0401	SGL_RS13790	citrate synthase	map00020	Citrate cycle (TCA cycle)			√			√	√
475	WP_010873493.1	slr0050	SGL_RS13815	ribonuclease Z	#N/A	#N/A		√
476	WP_010873508.1	sll0064	SGL_RS13890	amino acid ABC transporter substrate-binding protein	#N/A	#N/A			√		√			√
477	WP_010873514.1	slr0060	SGL_RS13925	patatin-like phospholipase family protein	#N/A	#N/A	√					√	√
478	WP_010873515.1	slr0061	SGL_RS13930	hypothetical protein	#N/A	#N/A			√
479	WP_010873517.1	sll0058	SGL_RS13940	molecular chaperone DnaK	map03018	RNA degradation	√			√			√
480	WP_010873518.1	sll0057	SGL_RS13945	nucleotide exchange factor GrpE	#N/A	#N/A	√				√		√	√
481	WP_010873519.1	slr0063	SGL_RS13950	type II/IV secretion system protein	#N/A	#N/A					√				√
482	WP_010873525.1	sll0053	SGL_RS13980	acetyl-CoA carboxylase biotin carboxylase subunit	map00061	Fatty acid biosynthesis		√				√	√
483	WP_010873527.1	sll0051	SGL_RS13990	nucleoside deaminase	#N/A	#N/A	√			√			√
484	WP_010873529.1	slr0467	SGL_RS14000	ABC transporter ATP-binding protein	map02010	ABC transporters			√
485	WP_010873531.1	slr0469	SGL_RS14010	30S ribosomal protein S4	map03010	Ribosome						√
486	WP_010873536.1	sll0459	SGL_RS14040	excinuclease ABC subunit B	map03420	Nucleotide excision repair			√						√
487	WP_010873537.1	slr0476	SGL_RS14045	hypothetical protein	#N/A	#N/A					√
488	WP_010873564.1	sll0684	SGL_RS14180	phosphate ABC transporter ATP-binding protein	map02010	ABC transporters						√
489	WP_010873568.1	sll0680	SGL_RS14200	phosphate ABC transporter substrate-binding protein PstS	map02010	ABC transporters						√			√
490	WP_010873569.1	sll0679	SGL_RS14205	PstS family phosphate ABC transporter substrate-binding protein	map02010	ABC transporters			√			√	√		√
491	WP_010873572.1	sll0617	SGL_RS14225	PspA/IM30 family protein	#N/A	#N/A					√			√	√
492	WP_010873574.1	sll0616	SGL_RS14240	preprotein translocase subunit SecA	map02024	Quorum sensing						√			√
493	WP_010873577.1	sll0613	SGL_RS14255	Holliday junction branch migration DNA helicase RuvB	map03440	Homologous recombination					√
494	WP_010873580.1	slr0635	SGL_RS14270	folate-binding protein YgfZ	#N/A	#N/A						√
495	WP_010873590.1	slr0643	SGL_RS14320	site-2 protease family protein	#N/A	#N/A							√
496	WP_010873595.1	slr0645	SGL_RS14345	VWA domain-containing protein	#N/A	#N/A	√			√			√
497	WP_010873598.1	slr0649	SGL_RS14365	methionine--tRNA ligase	map00450	Selenocompound metabolism							√
498	WP_010873607.1	slr0417	SGL_RS14415	DNA topoisomerase (ATP-hydrolyzing) subunit A	#N/A	#N/A	√			√	√		√
499	WP_010873614.1	NULL	SGL_RS19635	hypothetical protein	#N/A	#N/A		√		√			√
500	WP_010873617.1	sll0380	SGL_RS14460	glycosyltransferase family 4 protein	#N/A	#N/A	√				√				√
501	WP_010873622.1	sll0377	SGL_RS14485	transcription-repair coupling factor	map03420	Nucleotide excision repair			√
502	WP_010873624.1	slr0423	SGL_RS14495	septal ring lytic transglycosylase RlpA family protein	#N/A	#N/A						√			√
503	WP_010873625.1	sll0374	SGL_RS14500	urea ABC transporter ATP-binding subunit UrtE	map02010	ABC transporters	√			√			√		√
504	WP_010873626.1	sll0373	SGL_RS14505	glutamate-5-semialdehyde dehydrogenase	map00330	Arginine and proline metabolism	√			√			√
505	WP_010873633.1	slr0426	SGL_RS14545	GTP cyclohydrolase I FolE	map00790	Folate biosynthesis	√			√			√
506	WP_010873637.1	slr0191	SGL_RS14565	SpoIID/LytB domain-containing protein	#N/A	#N/A		√
507	WP_010873639.1	slr0193	SGL_RS14575	RNA-binding protein	#N/A	#N/A						√
508	WP_010873640.1	slr0194	SGL_RS14580	ribose-5-phosphate isomerase RpiA	map00030	Pentose phosphate pathway			√			√
509	WP_010873644.1	sll0185	SGL_RS14600	DUF4912 domain-containing protein	#N/A	#N/A	√			√			√
510	WP_010873650.1	NULL	SGL_RS18425	DUF3252 domain-containing protein	#N/A	#N/A					√			√
511	WP_010873654.1	sll0180	SGL_RS14655	efflux RND transporter periplasmic adaptor subunit	#N/A	#N/A	√			√			√		√
512	WP_010873656.1	sll0179	SGL_RS14665	glutamate--tRNA ligase	map00860	Porphyrin and chlorophyll metabolism	√			√			√
513	WP_010873660.1	slr0209	SGL_RS14685	hypothetical protein	#N/A	#N/A		√				√
514	WP_010873665.1	slr0212	SGL_RS14710	methionine synthase	map00270	Cysteine and methionine metabolism							√
515	WP_010873667.1	sll0178	SGL_RS14735	NACHT domain-containing NTPase	#N/A	#N/A		√				√			√
516	WP_010873672.1	slr0895	SGL_RS14760	TetR family transcriptional regulator	#N/A	#N/A	√			√			√
517	WP_010873674.1	slr0897	SGL_RS14770	glycoside hydrolase family 9 protein	map00500	Starch and sucrose metabolism	√			√			√
518	WP_010873677.1	slr0900	SGL_RS14785	molybdopterin molybdotransferase MoeA	map00790	Folate biosynthesis	√			√			√
519	WP_010873682.1	ssr1528	SGL_RS14810	DUF4090 family protein	#N/A	#N/A						√
520	WP_010873685.1	slr0906	SGL_RS14825	photosystem II chlorophyll-binding protein CP47	map00195	Photosynthesis	√	√	√	√		√	√	√
521	WP_010873690.1	slr0914	SGL_RS14850	hypothetical protein	#N/A	#N/A									√
522	WP_010873698.1	ssl1690	SGL_RS14890	NAD(P)H-quinone oxidoreductase subunit O	#N/A	#N/A					√				√
523	WP_010873703.1	slr0559	SGL_RS14915	ABC transporter substrate-binding protein	map02010	ABC transporters			√			√		√
524	WP_010873706.1	sll0554	SGL_RS14935	ferredoxin:thioredoxin reductase	#N/A	#N/A						√
525	WP_010873712.1	slr0569	SGL_RS14965	DUF2779 domain-containing protein	#N/A	#N/A	√			√			√
526	WP_010873715.1	sll0545	SGL_RS14980	phosphatase PAP2 family protein	#N/A	#N/A						√
527	WP_010873737.1	ssr1399	SGL_RS15080	30S ribosomal protein S18	map03010	Ribosome					√			√
528	WP_010873739.1	slr0829	SGL_RS15095	PAS domain S-box protein	#N/A	#N/A	√			√			√
529	WP_010873742.1	sll0832	SGL_RS15110	pre-16S rRNA-processing nuclease YqgF	#N/A	#N/A					√
530	WP_010873744.1	slr0833	SGL_RS15120	replicative DNA helicase	map03030	DNA replication	√			√					√
531	WP_010873745.1	slr0835	SGL_RS15125	MoxR family ATPase	#N/A	#N/A		√
532	WP_010873753.1	sll0827	SGL_RS15165	hypothetical protein	#N/A	#N/A	√			√			√
533	WP_010873762.1	sll0822	SGL_RS15210	hypothetical protein	#N/A	#N/A	√		√			√	√
534	WP_010873770.1	slr0074	SGL_RS15250	Fe-S cluster assembly protein SufB	#N/A	#N/A		√
535	WP_010873774.1	sll0086	SGL_RS15270	TRC40/GET3/ArsA family transport-energizing ATPase	#N/A	#N/A	√			√			√
536	WP_010873775.1	sll0085	SGL_RS15275	hypothetical protein	#N/A	#N/A			√
537	WP_010873783.1	slr0082	SGL_RS15315	30S ribosomal protein S12 methylthiotransferase RimO	#N/A	#N/A			√
538	WP_010873787.1	sll0078	SGL_RS15335	threonine--tRNA ligase	map00970	Aminoacyl-tRNA biosynthesis	√			√			√
539	WP_010873788.1	slr0086	SGL_RS15340	Hsp70 family protein	#N/A	#N/A		√			√
540	WP_010873795.1	slr0095	SGL_RS15375	class I SAM-dependent methyltransferase	#N/A	#N/A	√			√			√
541	WP_010873798.1	sll0489	SGL_RS15390	ABC transporter ATP-binding protein	#N/A	#N/A	√			√			√
542	WP_010873808.1	slr0506	SGL_RS15440	protochlorophyllide oxidoreductase	map00860	Porphyrin and chlorophyll metabolism	√					√	√
543	WP_010873809.1	sll0482	SGL_RS15445	DUF2974 domain-containing protein	#N/A	#N/A							√
544	WP_010873811.1	sll0480	SGL_RS15455	LL-diaminopimelate aminotransferase	map00300	Lysine biosynthesis					√
545	WP_010873819.1	slr0513	SGL_RS15495	Fe(3+) ABC transporter substrate-binding protein	map02010	ABC transporters			√		√	√	√
546	WP_010873823.1	sll0473	SGL_RS15515	ABC transporter substrate-binding protein	#N/A	#N/A					√
547	WP_010873834.1	sll0467	SGL_RS15565	tRNA preQ1(34) S-adenosylmethionine ribosyltransferase-isomerase QueA	#N/A	#N/A		√
548	WP_010873841.1	slr0616	SGL_RS15600	MFS transporter	#N/A	#N/A		√		√			√
549	WP_010873851.1	slr0623	SGL_RS15650	thioredoxin	#N/A	#N/A		√			√		√
550	WP_010873857.1	slr0626	SGL_RS15680	tetratricopeptide repeat protein	#N/A	#N/A	√			√			√
551	WP_010873865.1	slr0105	SGL_RS15725	AAA family ATPase	#N/A	#N/A							√
552	WP_010873870.1	sll0098	SGL_RS15750	23S rRNA (adenine(2503)-C(2))-methyltransferase RlmN	#N/A	#N/A		√
553	WP_010873877.1	slr0111	SGL_RS15790	hypothetical protein	#N/A	#N/A		√
554	WP_010873884.1	slr0118	SGL_RS15825	phosphomethylpyrimidine synthase	map00730	Thiamine metabolism									√
555	WP_010873888.1	sll0290	SGL_RS15845	polyphosphate kinase 1	map00190	Oxidative phosphorylation					√
556	WP_010873890.1	sll0289	SGL_RS15865	septum site-determining protein MinD	#N/A	#N/A							√
557	WP_010873895.1	slr0301	SGL_RS15890	pyruvate#x# water dikinase	map00010	Glycolysis / Gluconeogenesis					√		√
558	WP_010873896.1	slr0302	SGL_RS15895	diguanylate cyclase	#N/A	#N/A	√			√			√
559	WP_010873907.1	sll0280	SGL_RS15955	hypothetical protein	#N/A	#N/A		√
560	WP_010873908.1	slr0311	SGL_RS15960	PAS domain S-box protein	#N/A	#N/A		√
561	WP_010873914.1	slr0317	SGL_RS15995	SDR family oxidoreductase	#N/A	#N/A							√
562	WP_010873934.1	slr0798	SGL_RS16100	cadmium-translocating P-type ATPase	#N/A	#N/A		√
563	WP_010873943.1	sll0785	SGL_RS16145	MSMEG_0568 family radical SAM protein	#N/A	#N/A		√
564	WP_010873948.1	sll0781	SGL_RS16170	DUF1348 family protein	#N/A	#N/A					√
565	WP_010873950.1	sll0779	SGL_RS16175	PAS domain S-box protein	#N/A	#N/A	√			√			√
566	WP_010873969.1	sll0671	SGL_RS16275	magnesium/cobalt transporter CorA	#N/A	#N/A									√
567	WP_010873972.1	slr0707	SGL_RS16290	DNA polymerase I	map03030	DNA replication					√
568	WP_010873998.1	sll0741	SGL_RS16420	pyruvate:ferredoxin (flavodoxin) oxidoreductase	map00010	Glycolysis / Gluconeogenesis					√
569	WP_010874007.1	slr0023	SGL_RS16465	hypothetical protein	#N/A	#N/A	√			√			√
570	WP_010874009.1	sll0043	SGL_RS16475	Hpt domain-containing protein	map02020	Two-component system						√		√	√
571	WP_010874011.1	sll0041	SGL_RS16485	GAF domain-containing protein	map02020	Two-component system	√				√			√
572	WP_010874013.1	sll0039	SGL_RS16495	response regulator	map02020	Two-component system			√			√
573	WP_010874019.1	sll0036	SGL_RS16525	methylglyoxal synthase	#N/A	#N/A								√
574	WP_010874022.1	sll0033	SGL_RS16540	carotene isomerase	map00906	Carotenoid biosynthesis			√		√
575	WP_010874024.1	slr0038	SGL_RS16550	hypothetical protein	#N/A	#N/A			√			√			√
576	WP_010874027.1	slr0040	SGL_RS16565	ABC transporter substrate-binding protein	map02010	ABC transporters	√		√	√		√	√
577	WP_010874036.1	slr0525	SGL_RS16610	magnesium protoporphyrin IX methyltransferase	map00860	Porphyrin and chlorophyll metabolism									√
578	WP_010874040.1	sll0514	SGL_RS16630	MBL fold metallo-hydrolase	#N/A	#N/A		√
579	WP_010874047.1	slr0535	SGL_RS16670	peptidase S8	map02024	Quorum sensing	√			√				√
580	WP_010874048.1	slr0536	SGL_RS16675	uroporphyrinogen decarboxylase	map00860	Porphyrin and chlorophyll metabolism			√		√	√	√
581	WP_010874060.1	slr0542	SGL_RS16735	ATP-dependent Clp endopeptidase proteolytic subunit ClpP	#N/A	#N/A					√
582	WP_010874062.1	sll0499	SGL_RS16745	tetratricopeptide repeat protein	#N/A	#N/A					√				√
583	WP_010874065.1	sll0497	SGL_RS16760	DUF3598 family protein	#N/A	#N/A						√
584	WP_010874067.1	sll0496	SGL_RS16770	YjgP/YjgQ family permease	map02010	ABC transporters	√			√			√
585	WP_010874071.1	sll0902	SGL_RS16800	ornithine carbamoyltransferase	map00220	Arginine biosynthesis			√			√			√
586	WP_010874086.1	slr0546	SGL_RS16890	indole-3-glycerol phosphate synthase TrpC	map00400	Phenylalanine, tyrosine and tryptophan biosynthesis	√			√			√
587	WP_010874092.1	slr0549	SGL_RS16920	aspartate-semialdehyde dehydrogenase	map00260	Glycine, serine and threonine metabolism	√			√			√
588	WP_010874098.1	sll0529	SGL_RS16950	phosphoketolase	#N/A	#N/A	√			√			√
589	WP_010874104.1	slr0557	SGL_RS16980	valine--tRNA ligase	map00970	Aminoacyl-tRNA biosynthesis		√
590	WP_010874108.1	sll0519	SGL_RS17000	NADH-quinone oxidoreductase subunit NuoH	map00190	Oxidative phosphorylation		√							√
591	WP_010874111.1	slr1420	SGL_RS17015	FGGY-family carbohydrate kinase	map00040	Pentose and glucuronate interconversions		√
592	WP_010874114.1	sll1343	SGL_RS17040	M1 family metallopeptidase	map00480	Glutathione metabolism									√
593	WP_010874115.1	sll1342	SGL_RS17045	type I glyceraldehyde-3-phosphate dehydrogenase	map00010	Glycolysis / Gluconeogenesis	√					√	√
594	WP_010874119.1	sll1341	SGL_RS17065	bacterioferritin	map00860	Porphyrin and chlorophyll metabolism					√		√
595	WP_010874122.1	sll1338	SGL_RS17080	hypothetical protein	#N/A	#N/A			√		√				√
596	WP_010874124.1	slr1428	SGL_RS17090	GTPase family protein	#N/A	#N/A	√					√	√
597	WP_010874140.1	slr1459	SGL_RS17175	allophycocyanin subunit beta	map00196	Photosynthesis - antenna proteins	√					√	√
598	WP_010874145.1	slr1463	SGL_RS17200	elongation factor G	#N/A	#N/A		√	√		√	√	√		√
599	WP_010874149.1	slr0651	SGL_RS17220	DUF4346 domain-containing protein	#N/A	#N/A						√			√
600	WP_010874156.1	slr0655	SGL_RS17275	DUF427 domain-containing protein	#N/A	#N/A					√
601	WP_010874159.1	slr0658	SGL_RS17295	toll/interleukin-1 receptor domain-containing protein	#N/A	#N/A					√
602	WP_010874166.1	sll0623	SGL_RS17335	hypothetical protein	#N/A	#N/A	√			√			√
603	WP_010874178.1	slr1557	SGL_RS17395	helix-turn-helix domain-containing protein	#N/A	#N/A	√			√		√	√
604	WP_010874179.1	sll1496	SGL_RS17400	NTP transferase domain-containing protein	map00051	Fructose and mannose metabolism	√			√		√	√
605	WP_010874193.1	slr1570	SGL_RS17480	TIGR00266 family protein	#N/A	#N/A	√			√			√
606	WP_010874196.1	slr1573	SGL_RS17495	peptidoglycan editing factor PgeF	#N/A	#N/A			√
607	WP_010874205.1	sll1483	SGL_RS17545	fasciclin domain-containing protein	#N/A	#N/A		√
608	WP_010874206.1	sll1482	SGL_RS17550	FtsX-like permease family protein	#N/A	#N/A									√
609	WP_010874207.1	sll1481	SGL_RS17555	biotin/lipoyl-binding protein	#N/A	#N/A									√
610	WP_010874208.1	sll1479	SGL_RS17560	6-phosphogluconolactonase	map00030	Pentose phosphate pathway	√			√			√
611	WP_010874209.1	sll1477	SGL_RS17565	CPBP family intramembrane metalloprotease	#N/A	#N/A			√					√
612	WP_010874215.1	sll1471	SGL_RS17600	phycobilisome rod-core linker polypeptide	map00196	Photosynthesis - antenna proteins					√	√	√
613	WP_010874216.1	slr1584	SGL_RS17605	response regulator transcription factor	#N/A	#N/A	√			√			√
614	WP_010874221.1	slr0746	SGL_RS17630	glucosylglycerol 3-phosphatase	#N/A	#N/A								√
615	WP_010874222.1	slr0747	SGL_RS17635	ABC transporter ATP-binding protein	map02010	ABC transporters			√	√	√				√
616	WP_010874230.1	slr0752	SGL_RS17675	phosphopyruvate hydratase	map00010	Glycolysis / Gluconeogenesis		√		√		√	√		√
617	WP_010874246.1	sll0721	SGL_RS17780	hypothetical protein	#N/A	#N/A		√
618	WP_010874254.1	slr1655	SGL_RS17820	photosystem I reaction center protein subunit XI	map00195	Photosynthesis					√
619	WP_010874259.1	slr1659	SGL_RS17845	hypothetical protein	#N/A	#N/A						√	√
620	WP_010874264.1	sll1545	SGL_RS17880	glutathione S-transferase family protein	map00480	Glutathione metabolism						√
621	WP_010874272.1	slr1668	SGL_RS17930	molecular chaperone	#N/A	#N/A					√
622	WP_010874281.1	sll0446	SGL_RS17980	hypothetical protein	#N/A	#N/A		√	√			√		√
623	WP_010874284.1	sll0443	SGL_RS17995	lipoprotein	#N/A	#N/A		√
624	WP_010874288.1	slr0452	SGL_RS18015	dihydroxy-acid dehydratase	map00290	Valine, leucine and isoleucine biosynthesis	√			√					√
625	WP_010874307.1	sll1109	SGL_RS18115	DUF3727 domain-containing protein	#N/A	#N/A						√	√
626	WP_010874310.1	slr1182	SGL_RS18135	isoprenylcysteine carboxylmethyltransferase family protein	#N/A	#N/A							√
627	WP_010874311.1	slr1183	SGL_RS18140	class I SAM-dependent methyltransferase	#N/A	#N/A		√
628	WP_010874319.1	sll1106	SGL_RS18185	DUF1269 domain-containing protein	#N/A	#N/A		√	√			√
629	WP_010874321.1	slr0585	SGL_RS18195	argininosuccinate synthase	map00220	Arginine biosynthesis						√
630	WP_010874332.1	slr0591	SGL_RS18250	ribonucleotide-diphosphate reductase subunit beta	map00230	Purine metabolism		√
631	WP_010874337.1	sll0569	SGL_RS18280	recombinase RecA	map03440	Homologous recombination		√	√		√	√			√
632	WP_010874350.1	slr0603	SGL_RS18345	trans-splicing intein-formed DNA polymerase III subunit alpha N-terminal partner DnaE-N	w	DNA replication			√
633	WP_010874351.1	slr0604	SGL_RS18350	elongation factor 4	#N/A	#N/A	√			√		√	√
634	WP_011153552.1	ssl5015	SGL_RS00070	hypothetical protein	#N/A	#N/A	√			√
635	WP_011153563.1	sll5026	SGL_RS00125	DNA phosphorothioation-associated putative methyltransferase	#N/A	#N/A									√
636	WP_011153583.1	sll5046	SGL_RS00205	sulfotransferase	#N/A	#N/A		√		√			√
637	WP_011153595.1	slr5058	SGL_RS00265	NACHT domain-containing NTPase	#N/A	#N/A									√
638	WP_011153597.1	sll5060	SGL_RS00275	response regulator	#N/A	#N/A	√			√			√
639	WP_011153626.1	sll5089	SGL_RS00415	metal-dependent hydrolase	#N/A	#N/A									√
640	WP_011153631.1	sll5094	SGL_RS00440	type II toxin-antitoxin system VapC family toxin	#N/A	#N/A								√
641	WP_011153637.1	ssl5100	SGL_RS00465	hypothetical protein	#N/A	#N/A						√
642	WP_011153646.1	sll5109	SGL_RS00510	hypothetical protein	#N/A	#N/A					√
643	WP_011153649.1	slr5112	SGL_RS00530	hypothetical protein	#N/A	#N/A		√				√			√
644	WP_011153650.1	ssl5113	SGL_RS00535	hypothetical protein	#N/A	#N/A									√
645	WP_011153659.1	sll5122	SGL_RS00575	Y-family DNA polymerase	#N/A	#N/A								√
646	WP_011153680.1	slr7011	SGL_RS00680	type I-D CRISPR-associated protein Cas10d/Csc3	#N/A	#N/A						√
647	WP_011153686.1	ssr7017	SGL_RS00710	CRISPR-associated endonuclease Cas2	#N/A	#N/A	√			√				√
648	WP_011153695.1	slr7026	SGL_RS00730	hypothetical protein	#N/A	#N/A						√
649	WP_011153706.1	slr7037	SGL_RS00795	DUF3854 domain-containing protein	#N/A	#N/A	√					√	√		√
650	WP_011153723.1	slr7054	SGL_RS00885	helix-turn-helix domain-containing protein	#N/A	#N/A	√	√		√	√				√
651	WP_011153732.1	sll7063	SGL_RS00925	TIGR03986 family CRISPR-associated RAMP protein	#N/A	#N/A	√		√	√			√
652	WP_011153735.1	sll7066	SGL_RS00940	hypothetical protein	#N/A	#N/A									√
653	WP_011153736.1	sll7067	SGL_RS00945	hypothetical protein	#N/A	#N/A							√
654	WP_011153737.1	slr7068	SGL_RS00950	CRISPR-associated endoribonuclease Cas6	#N/A	#N/A			√
655	WP_011153748.1	slr7080	SGL_RS01000	hypothetical protein	#N/A	#N/A		√
656	WP_011153753.1	sll7085	SGL_RS01025	hypothetical protein	#N/A	#N/A	√	√			√		√
657	WP_011153758.1	sll7090	SGL_RS01050	type III-B CRISPR-associated protein Cas10/Cmr2	#N/A	#N/A		√					√
658	WP_011153761.1	ssr7093	SGL_RS01065	CRISPR-associated endonuclease Cas2	#N/A	#N/A								√
659	WP_011153777.1	sll8006	SGL_RS01155	restriction endonuclease subunit S	#N/A	#N/A							√
660	WP_011153783.1	sll8012	SGL_RS01185	hypothetical protein	#N/A	#N/A	√					√		√
661	WP_011153789.1	sll8018	SGL_RS01220	hypothetical protein	#N/A	#N/A		√			√	√		√
662	WP_011153797.1	slr8026	SGL_RS01255	MarR family transcriptional regulator	#N/A	#N/A							√
663	WP_011153815.1	slr8044	SGL_RS01335	hypothetical protein	#N/A	#N/A		√
664	WP_011153818.1	sll8049	SGL_RS01125	type I restriction endonuclease subunit R	#N/A	#N/A									√
665	WP_011153820.1	slr6001	SGL_RS01370	PAS domain-containing protein	#N/A	#N/A						√		√
666	WP_011153829.1	sll6010	SGL_RS01415	hypothetical protein	#N/A	#N/A			√
667	WP_011153833.1	slr6014	SGL_RS01435	hypothetical protein	#N/A	#N/A									√
668	WP_011153856.1	sll5104	SGL_RS00485	arsenate reductase family protein	#N/A	#N/A					√				√
669	WP_011153866.1	slr6047	SGL_RS01585	NgoFVII family restriction endonuclease	#N/A	#N/A		√	√			√
670	WP_011153875.1	slr6056	SGL_RS01625	helix-turn-helix domain-containing protein	#N/A	#N/A		√
671	WP_011153877.1	slr6058	SGL_RS01635	CAP domain-containing protein	#N/A	#N/A						√
672	WP_011153887.1	sll6093	SGL_RS01800	ParA family protein	#N/A	#N/A						√
673	WP_011153889.1	NULL	SGL_RS19530	SAM-dependent DNA methyltransferase	#N/A	#N/A								√
674	WP_011153896.1	slr6102	SGL_RS01835	type I restriction endonuclease subunit R	#N/A	#N/A	√			√			√	√
675	WP_014407066.1	sll1031	SGL_RS02875	ribulose bisphosphate carboxylase small subunit	#N/A	#N/A					√	√	√
676	WP_014407070.1	slr1609	SGL_RS04190	AMP-binding protein	map00061	Fatty acid biosynthesis		√				√
677	WP_014407072.1	slr1051	SGL_RS04250	enoyl-ACP reductase FabI	map00061	Fatty acid biosynthesis						√
678	WP_014407074.1	sll1639	SGL_RS04405	urease accessory protein UreD	#N/A	#N/A			√			√			√
679	WP_014407080.1	sll1808	SGL_RS05790	50S ribosomal protein L5	map03010	Ribosome					√	√			√
680	WP_014407088.1	sll1713	SGL_RS06405	threonine-phosphate decarboxylase	#N/A	#N/A	√			√			√
681	WP_014407089.1	sll1712	SGL_RS06410	HU family DNA-binding protein	#N/A	#N/A					√	√			√
682	WP_014407100.1	sll0851	SGL_RS08200	photosystem II reaction center protein CP43	map00195	Photosynthesis	√			√	√		√	√
683	WP_014407105.1	sll2001	SGL_RS09430	leucyl aminopeptidase	map00480	Glutathione metabolism	√	√		√		√	√		√
684	WP_014407113.1	sll1435	SGL_RS10865	Asp-tRNA(Asn)/Glu-tRNA(Gln) amidotransferase subunit GatB	map00970	Aminoacyl-tRNA biosynthesis						√
685	WP_014407120.1	NULL	SGL_RS11715	BrnT family toxin	#N/A	#N/A			√
686	WP_014407137.1	sll0207	SGL_RS13560	glucose-1-phosphate thymidylyltransferase	map00521	Streptomycin biosynthesis					√
687	WP_014407145.1	slr0073	SGL_RS15240	Hpt domain-containing protein	#N/A	#N/A		√				√		√
688	WP_014407154.1	slr0533	SGL_RS16660	HAMP domain-containing histidine kinase	#N/A	#N/A					√
689	WP_014407155.1	slr0534	SGL_RS16665	transglycosylase SLT domain-containing protein	#N/A	#N/A			√
690	WP_014407162.1	slr0659	SGL_RS17300	M3 family metallopeptidase	#N/A	#N/A									√
691	WP_020861518.1	sll1084	SGL_RS05535	TIGR03960 family B12-binding radical SAM protein	#N/A	#N/A						√
692	WP_020861555.1	slr2075	SGL_RS06165	co-chaperone GroES	#N/A	#N/A	√		√	√	√	√			√
693	WP_020861638.1	sll1316	SGL_RS07320	cytochrome b6-f complex iron-sulfur subunit	map00195	Photosynthesis	√					√	√
694	WP_020861875.1	sll0576	SGL_RS18235	NAD-dependent epimerase/dehydratase	#N/A	#N/A		√			√			√
695	WP_020861884.1	slr1176	SGL_RS18090	glucose-1-phosphate adenylyltransferase	map00500	Starch and sucrose metabolism	√					√	√
696	WP_020861888.1	slr0453	SGL_RS18020	phosphoketolase family protein	map00030	Pentose phosphate pathway	√			√			√
697	WP_020861920.1	NULL	SGL_RS17710	type II toxin-antitoxin system HicB family antitoxin	#N/A	#N/A					√
698	WP_020862291.1	ssr2723	SGL_RS11475	ATP-dependent Clp protease adapter ClpS	#N/A	#N/A	√			√			√
699	WP_041425816.1	NULL	SGL_RS09450	Txe/YoeB family addiction module toxin	#N/A	#N/A									√
700	WP_041426044.1	slr0199	SGL_RS14605	ergothioneine biosynthesis protein EgtC	#N/A	#N/A	√			√			√
701	WP_048908409.1	slr1226	SGL_RS06690	phosphoribosylaminoimidazolesuccinocarboxamide synthase	map00230	Purine metabolism			√	√			√
702	WP_071822677.1	sll1363	SGL_RS17215	ketol-acid reductoisomerase	map00290	Valine, leucine and isoleucine biosynthesis	√			√			√
703	WP_102014006.1	sll1762	SGL_RS07630	amino acid ABC transporter substrate-binding protein	#N/A	#N/A								√
704	WP_158299086.1	NULL	SGL_RS19500	hypothetical protein	#N/A	#N/A									√
705	WP_173327395.1	sll5079	SGL_RS00360	glucose 1-dehydrogenase	map00061	Fatty acid biosynthesis			√
706	WP_173327401.1	slr0120	SGL_RS15835	TrmJ/YjtD family RNA methyltransferase	#N/A	#N/A					√
707	WP_197525960.1	sll1815	SGL_RS05755	nucleoside monophosphate kinase	map00230	Purine metabolism	√			√	√		√
