# Supplementary material for: Hik28-dependent and Hik28-independent ABC transporters were revealed by proteome-wide analysis of ΔHik28 under combined stress
Source: BMC Mol Cell Biol. 2022 Jul 6;23:27. doi: 10.1186/s12860-022-00421-w (PMC9258054; doi:10.1186/s12860-022-00421-w)
Supplement: Supplementary file 9 — Additional file 9. [file 12860_2022_421_MOESM9_ESM.xlsx]

## Sheet: MT_-N_all temperature
Supplementary Table 6 List of proteins found in Synechocystis-MT strain under the combined stress of temperature and nitrogen depletion
No.	Accession_numbers	Old locus tag	New locus tag	Protein name	PathwayID	Pathway_name	30oC			16oC			45oC
							0 h	1 h	24 h	0 h	1 h	24 h	0 h	1 h	24 h
1	WP_010871212.1	sll1213	SGL_RS01900	GDP-L-fucose synthase	map00051	Fructose and mannose metabolism								√
2	WP_010871213.1	sll1212	SGL_RS01905	GDP-mannose 4#x#6-dehydratase	map00051	Fructose and mannose metabolism			√
3	WP_010871214.1	slr1311	SGL_RS01910	photosystem II q(b) protein	map00195	Photosynthesis						√
4	WP_010871216.1	sll1209	SGL_RS01920	NAD-dependent DNA ligase LigA	map03030	DNA replication			√
5	WP_010871228.1	sll1408	SGL_RS01980	helix-turn-helix transcriptional regulator	#N/A	#N/A		√
6	WP_010871230.1	sll1406	SGL_RS01990	TonB-dependent siderophore receptor	#N/A	#N/A		√
7	WP_010871232.1	sll1404	SGL_RS02000	MotA/TolQ/ExbB proton channel family protein	#N/A	#N/A	√			√			√
8	WP_010871237.1	slr1490	SGL_RS02025	TonB-dependent receptor	#N/A	#N/A		√						√
9	WP_010871239.1	slr1492	SGL_RS02035	iron-siderophore ABC transporter substrate-binding protein	#N/A	#N/A					√
10	WP_010871246.1	sll1398	SGL_RS02070	photosystem II reaction center protein Psb28	map00195	Photosynthesis						√
11	WP_010871247.1	slr1495	SGL_RS02075	ATP-dependent DNA helicase	#N/A	#N/A						√
12	WP_010871249.1	sll1396	SGL_RS02085	hypothetical protein	#N/A	#N/A					√
13	WP_010871262.1	slr1118	SGL_RS02150	WecB/TagA/CpsF family glycosyltransferase	#N/A	#N/A									√
14	WP_010871264.1	slr1119	SGL_RS02160	hypothetical protein	#N/A	#N/A					√
15	WP_010871276.1	sll1054	SGL_RS02230	NUDIX hydrolase	map00230	Purine metabolism	√			√			√
16	WP_010871277.1	sll1053	SGL_RS02235	efflux RND transporter periplasmic adaptor subunit	#N/A	#N/A	√			√			√
17	WP_010871284.1	slr1127	SGL_RS02270	hypothetical protein	#N/A	#N/A						√
18	WP_010871285.1	slr1128	SGL_RS02275	SPFH/Band 7/PHB domain protein	#N/A	#N/A			√			√		√
19	WP_010871286.1	slr1129	SGL_RS02280	ribonuclease E/G	map03018	RNA degradation			√			√	√
20	WP_010871287.1	slr1130	SGL_RS02285	ribonuclease HII	map03030	DNA replication		√
21	WP_010871289.1	sll1043	SGL_RS02295	polyribonucleotide nucleotidyltransferase	map03018	RNA degradation		√	√		√			√
22	WP_010871291.1	slr0721	SGL_RS02305	NAD-dependent malic enzyme	map00620	Pyruvate metabolism		√		√			√
23	WP_010871297.1	slr0722	SGL_RS02335	16S rRNA (uracil(1498)-N(3))-methyltransferase	#N/A	#N/A		√
24	WP_010871299.1	slr0724	SGL_RS02345	type II toxin-antitoxin system PrlF family antitoxin	#N/A	#N/A		√
25	WP_010871311.1	slr0733	SGL_RS02405	tyrosine-type recombinase/integrase	#N/A	#N/A					√
26	WP_010871317.1	slr0737	SGL_RS02435	photosystem I reaction center subunit II	map00195	Photosynthesis		√				√	√
27	WP_010871320.1	slr0740	SGL_RS02450	hypothetical protein	#N/A	#N/A	√			√				√
28	WP_010871326.1	slr0744	SGL_RS02480	translation initiation factor IF-2	#N/A	#N/A						√
29	WP_010871334.1	slr0242	SGL_RS02520	thioredoxin-dependent thiol peroxidase	#N/A	#N/A					√				√
30	WP_010871337.1	slr0244	SGL_RS02540	universal stress protein	#N/A	#N/A	√					√	√
31	WP_010871344.1	sll0224	SGL_RS02570	amino acid ABC transporter substrate-binding protein	#N/A	#N/A								√
32	WP_010871360.1	sll0217	SGL_RS02645	flavin reductase	#N/A	#N/A		√			√			√
33	WP_010871362.1	sll0216	SGL_RS02660	threonylcarbamoyl-AMP synthase	#N/A	#N/A	√			√			√
34	WP_010871364.1	sll1327	SGL_RS02670	F0F1 ATP synthase subunit gamma	map00190	Oxidative phosphorylation	√		√	√		√	√	√
35	WP_010871365.1	sll1326	SGL_RS02675	F0F1 ATP synthase subunit alpha	map00190	Oxidative phosphorylation	√			√		√	√	√
36	WP_010871366.1	sll1325	SGL_RS02680	F0F1 ATP synthase subunit delta	map00190	Oxidative phosphorylation	√					√		√
37	WP_010871368.1	sll1323	SGL_RS02690	F0F1 ATP synthase subunit B'	map00190	Oxidative phosphorylation	√			√			√
38	WP_010871382.1	slr1094	SGL_RS02765	DUF429 domain-containing protein	#N/A	#N/A	√			√			√
39	WP_010871383.1	sll1039	SGL_RS02770	alpha-E domain-containing protein	#N/A	#N/A			√			√		√
40	WP_010871399.1	slr1106	SGL_RS02855	prohibitin family protein	#N/A	#N/A	√			√			√
41	WP_010871405.1	sll1028	SGL_RS02885	BMC domain-containing protein	#N/A	#N/A	√			√			√		√
42	WP_010871406.1	sll1029	SGL_RS02890	BMC domain-containing protein	#N/A	#N/A								√
43	WP_010871422.1	slr1780	SGL_RS02970	DUF2488 family protein	#N/A	#N/A	√	√				√			√
44	WP_010871430.1	sll1676	SGL_RS03010	4-alpha-glucanotransferase	map00500	Starch and sucrose metabolism	√	√	√	√			√		√
45	WP_010871433.1	slr1788	SGL_RS03025	hypothetical protein	#N/A	#N/A
46	WP_010871434.1	slr1789	SGL_RS03030	hypothetical protein	#N/A	#N/A						√		√	√
47	WP_010871435.1	sll1673	SGL_RS03035	diguanylate cyclase	#N/A	#N/A		√
48	WP_010871442.1	slr1793	SGL_RS03080	transaldolase	map00030	Pentose phosphate pathway			√			√
49	WP_010871443.1	ssr2998	SGL_RS03085	DUF2862 domain-containing protein	#N/A	#N/A								√
50	WP_010871445.1	slr1795	SGL_RS03095	peptide-methionine (S)-S-oxide reductase MsrA	#N/A	#N/A		√
51	WP_010871447.1	sll1667	SGL_RS03105	tetratricopeptide repeat protein	#N/A	#N/A		√	√
52	WP_010871459.1	slr1800	SGL_RS03175	hypothetical protein	#N/A	#N/A		√				√
53	WP_010871463.1	sll1653	SGL_RS03195	bifunctional demethylmenaquinone methyltransferase/2-methoxy-6-polyprenyl-1#x#4-benzoquinol methylase UbiE	map00130	Ubiquinone and other terpenoid-quinone biosynthesis					√			√
54	WP_010871467.1|WP_010872295.1|WP_011153614.1|WP_011153619.1|WP_011153655.1|WP_011153656.1|WP_011153661.1	sll1201	SGL_RS03220	Rpn family recombination-promoting nuclease/putative transposase	#N/A	#N/A			√		√			√
55	WP_010871472.1	slr1295	SGL_RS03245	Fe(3+) ABC transporter substrate-binding protein	map02010	ABC transporters						√			√
56	WP_010871477.1	sll1194	SGL_RS03265	photosystem II complex extrinsic protein PsbU	map00195	Photosynthesis		√	√	√		√	√	√	√
57	WP_010871479.1	slr1299	SGL_RS03275	UDP-glucose/GDP-mannose dehydrogenase family protein	map00040	Pentose and glucuronate interconversions		√
58	WP_010871493.1	sll1185	SGL_RS03345	oxygen-dependent coproporphyrinogen oxidase	map00860	Porphyrin and chlorophyll metabolism						√
59	WP_010871494.1	sll1184	SGL_RS03350	heme oxygenase (biliverdin-producing)	map00860	Porphyrin and chlorophyll metabolism						√
60	WP_010871502.1	slr0966	SGL_RS03395	tryptophan synthase subunit alpha	map00260	Glycine, serine and threonine metabolism					√
61	WP_010871508.1	slr0969	SGL_RS03425	precorrin-3B C(17)-methyltransferase	map00860	Porphyrin and chlorophyll metabolism		√
62	WP_010871516.1	sll0928	SGL_RS03465	allophycocyanin subunit alpha-B	map00196	Photosynthesis - antenna proteins
63	WP_010871520.1	slr0974	SGL_RS03485	translation initiation factor IF-3	#N/A	#N/A			√			√		√
64	WP_010871523.1	sll0923	SGL_RS03505	exopolysaccharide transport family protein	#N/A	#N/A								√
65	WP_010871526.1	slr0977	SGL_RS03520	ABC transporter permease	map02010	ABC transporters		√
66	WP_010871536.1	slr1612	SGL_RS03570	Uma2 family endonuclease	#N/A	#N/A		√
67	WP_010871541.1	slr1617	SGL_RS03595	NAD-dependent epimerase/dehydratase family protein	#N/A	#N/A			√		√
68	WP_010871547.1	slr1065	SGL_RS03630	glycosyltransferase	#N/A	#N/A					√
69	WP_010871548.1	slr1066	SGL_RS03635	glycosyltransferase family 4 protein	#N/A	#N/A		√			√
70	WP_010871557.1	slr1076	SGL_RS03685	glycosyltransferase	#N/A	#N/A		√
71	WP_010871568.1	slr1085	SGL_RS03745	glycosyltransferase family 4 protein	#N/A	#N/A					√
72	WP_010871571.1	ssl1972	SGL_RS03760	hypothetical protein	#N/A	#N/A			√		√				√
73	WP_010871575.1	sll1021	SGL_RS03780	flotillin family protein	#N/A	#N/A	√			√		√	√		√
74	WP_010871579.1	sll1019	SGL_RS03800	hydroxyacylglutathione hydrolase	map00620	Pyruvate metabolism			√			√
75	WP_010871583.1	slr0670	SGL_RS03820	universal stress protein	#N/A	#N/A						√		√
76	WP_010871584.1	sll0656	SGL_RS03825	ExeM/NucH family extracellular endonuclease	#N/A	#N/A			√		√			√
77	WP_010871585.1	sll0654	SGL_RS03830	choice-of-anchor I family protein	#N/A	#N/A		√	√			√		√
78	WP_010871594.1	sll0649	SGL_RS03885	response regulator transcription factor	#N/A	#N/A									√
79	WP_010871601.1	sll0643	SGL_RS03920	urease accessory protein UreG	#N/A	#N/A			√		√			√
80	WP_010871605.1	slr0688	SGL_RS03940	polysaccharide pyruvyl transferase CsaB	#N/A	#N/A		√							√
81	WP_010871607.1	slr0689	SGL_RS03950	homocysteine biosynthesis protein	map00270	Cysteine and methionine metabolism					√			√
82	WP_010871617.1	slr1593	SGL_RS04005	EAL domain-containing protein	#N/A	#N/A		√
83	WP_010871618.1	slr1594	SGL_RS04010	response regulator	#N/A	#N/A		√
84	WP_010871620.1	sll1516	SGL_RS04020	hypothetical protein	#N/A	#N/A	√			√			√
85	WP_010871622.1	sll1515	SGL_RS04030	DUF4278 domain-containing protein	#N/A	#N/A		√
86	WP_010871624.1	sll1514	SGL_RS04040	Hsp20/alpha crystallin family protein	#N/A	#N/A									√
87	WP_010871638.1	slr1604	SGL_RS04115	ATP-dependent zinc metalloprotease FtsH3	#N/A	#N/A		√
88	WP_010871645.1	sll1503	SGL_RS04155	hypothetical protein	#N/A	#N/A						√
89	WP_010871653.1	slr1041	SGL_RS04195	response regulator	map02020	Two-component system	√			√			√
90	WP_010871672.1	sll1004	SGL_RS04295	glycosyltransferase	map01100	Metabolic pathways			√					√
91	WP_010871677.1	sll1002	SGL_RS04310	MCE family protein	map02010	ABC transporters			√		√
92	WP_010871683.1	slr1756	SGL_RS04340	type I glutamate--ammonia ligase	map00220	Arginine biosynthesis	√			√	√		√	√
93	WP_010871686.1	slr1761	SGL_RS04355	FKBP-type peptidyl-prolyl cis-trans isomerase	#N/A	#N/A						√
94	WP_010871692.1	sll1641	SGL_RS04385	glutamate decarboxylase	map00250	Alanine, aspartate and glutamate metabolism		√
95	WP_010871697.1	sll1638	SGL_RS04410	photosystem II protein PsbQ	#N/A	#N/A	√		√	√		√	√	√
96	WP_010871699.1	sll1636	SGL_RS04420	gamma carbonic anhydrase family protein	#N/A	#N/A			√
97	WP_010871704.1	sll1752	SGL_RS04445	1-acyl-sn-glycerol-3-phosphate acyltransferase	#N/A	#N/A		√
98	WP_010871716.1	sll1946	SGL_RS04505	phospholipid carrier-dependent glycosyltransferase	#N/A	#N/A		√
99	WP_010871718.1	sll1945	SGL_RS04515	1-deoxy-D-xylulose-5-phosphate synthase	map00730	Thiamine metabolism					√
100	WP_010871721.1	ssr3451	SGL_RS04530	cytochrome b559 subunit alpha	map00195	Photosynthesis	√		√	√			√
101	WP_010871739.1	slr2043	SGL_RS04620	zinc ABC transporter substrate-binding protein	map02010	ABC transporters					√			√
102	WP_010871747.1	slr2051	SGL_RS04660	phycobilisome rod-core linker polypeptide	map00196	Photosynthesis - antenna proteins	√		√	√	√	√		√	√
103	WP_010871752.1	sll1932	SGL_RS04685	molecular chaperone DnaK	map03018	RNA degradation		√
104	WP_010871758.1|WP_010872079.1|WP_010874252.1	slr1908	SGL_RS04720	iron uptake porin	#N/A	#N/A		√		√			√
105	WP_010871762.1	sll1837	SGL_RS04740	DUF1036 domain-containing protein	#N/A	#N/A			√			√			√
106	WP_010871766.1	sll1835	SGL_RS04760	CsgG/HfaB family protein	#N/A	#N/A								√
107	WP_010871772.1	sll1833	SGL_RS04790	penicillin-binding protein 2	map00550	Peptidoglycan biosynthesis		√	√	√		√	√
108	WP_010871775.1	sll1830	SGL_RS04805	hypothetical protein	#N/A	#N/A									√
109	WP_010871780.1	slr1019	SGL_RS04830	PhzF family phenazine biosynthesis protein	map00405	Phenazine biosynthesis									√
110	WP_010871786.1	sll0994	SGL_RS04865	DUF1449 family protein	#N/A	#N/A		√
111	WP_010871792.1	sll0992	SGL_RS04895	S-formylglutathione hydrolase	map00680	Methane metabolism	√			√			√
112	WP_010871796.1	slr1031	SGL_RS04920	tyrosine--tRNA ligase	map00970	Aminoacyl-tRNA biosynthesis			√
113	WP_010871800.1	slr1034	SGL_RS04940	single-stranded DNA-binding protein	#N/A	#N/A			√			√			√
114	WP_010871803.1	sll0985	SGL_RS04955	mechanosensitive ion channel family protein	#N/A	#N/A			√
115	WP_010871814.1	slr1379	SGL_RS05010	cytochrome ubiquinol oxidase subunit I	map00190	Oxidative phosphorylation	√			√			√
116	WP_010871825.1	sll1297	SGL_RS05065	aromatic ring-hydroxylating dioxygenase subunit alpha	#N/A	#N/A	√			√			√
117	WP_010871828.1	sll1294	SGL_RS05080	HAMP domain-containing protein	map02020	Two-component system	√			√			√
118	WP_010871832.1	sll1290	SGL_RS05100	VacB/RNase II family 3'-5' exoribonuclease	#N/A	#N/A					√			√
119	WP_010871835.1	slr1391	SGL_RS05115	hypothetical protein	#N/A	#N/A		√							√
120	WP_010871848.1	sll1283	SGL_RS05185	SpoIID/LytB domain-containing protein	#N/A	#N/A		√
121	WP_010871849.1	slr1699	SGL_RS05190	DUF1350 family protein	#N/A	#N/A		√
122	WP_010871851.1	sll1583	SGL_RS05200	DNA ligase	#N/A	#N/A	√			√					√
123	WP_010871852.1	sll1582	SGL_RS05205	AAA family ATPase	#N/A	#N/A					√	√
124	WP_010871853.1	sll1581	SGL_RS05210	SLBB domain-containing protein	map02020	Two-component system		√				√		√
125	WP_010871855.1	slr1702	SGL_RS05220	DUF1995 family protein	#N/A	#N/A									√
126	WP_010871857.1	ssl3093	SGL_RS05230	phycobilisome linker polypeptide	map00196	Photosynthesis - antenna proteins			√		√			√
127	WP_010871858.1	sll1580	SGL_RS05235	phycobilisome rod-core linker polypeptide	map00196	Photosynthesis - antenna proteins	√	√	√	√		√	√	√
128	WP_010871859.1	sll1579	SGL_RS05240	phycobilisome rod-core linker polypeptide	map00196	Photosynthesis - antenna proteins			√		√	√		√	√
129	WP_010871860.1	sll1578	SGL_RS05245	phycocyanin subunit alpha	map00196	Photosynthesis - antenna proteins	√	√	√	√	√	√	√	√	√
130	WP_010871861.1	sll1577	SGL_RS05250	phycocyanin subunit beta	map00196	Photosynthesis - antenna proteins	√	√	√		√	√		√	√
131	WP_010871864.1	sll1575	SGL_RS05270	serine/threonine protein kinase	#N/A	#N/A		√
132	WP_010871876.1	sll1927	SGL_RS05330	ABC transporter ATP-binding protein	map02024	Quorum sensing								√
133	WP_010871890.1	sll1924	SGL_RS05400	Crp/Fnr family transcriptional regulator	#N/A	#N/A	√			√			√
134	WP_010871894.1	slr2018	SGL_RS05420	hypothetical protein	#N/A	#N/A						√
135	WP_010871895.1	slr2019	SGL_RS05425	ABC transporter ATP-binding protein	#N/A	#N/A						√
136	WP_010871899.1	slr2024	SGL_RS05445	response regulator	#N/A	#N/A								√
137	WP_010871908.1	ssl3615	SGL_RS05490	hypothetical protein	#N/A	#N/A			√
138	WP_010871910.1	sll1910	SGL_RS05500	VacB/RNase II family 3'-5' exoribonuclease	map03018	RNA degradation	√			√			√
139	WP_010871911.1	slr2030	SGL_RS05505	TIGR03279 family radical SAM protein	#N/A	#N/A		√				√
140	WP_010871913.1	slr1133	SGL_RS05520	argininosuccinate lyase	map00220	Arginine biosynthesis	√			√			√
141	WP_010871920.1	slr1139	SGL_RS05555	thioredoxin	#N/A	#N/A			√		√				√
142	WP_010871922.1	sll1082	SGL_RS05565	ABC transporter ATP-binding protein	#N/A	#N/A			√	√			√
143	WP_010871940.1	sll1070	SGL_RS05660	transketolase	map00030	Pentose phosphate pathway	√	√	√	√		√	√	√	√
144	WP_010871941.1	sll1069	SGL_RS05665	beta-ketoacyl-ACP synthase II	map00061	Fatty acid biosynthesis	√			√			√
145	WP_010871951.1	sll1822	SGL_RS05715	30S ribosomal protein S9	map03010	Ribosome			√		√		√		√
146	WP_010871956.1	sll1817	SGL_RS05740	30S ribosomal protein S11	map03010	Ribosome			√			√		√
147	WP_010871957.1	sll1816	SGL_RS05745	30S ribosomal protein S13	map03010	Ribosome				√		√		√
148	WP_010871962.1	sll1813	SGL_RS05765	50S ribosomal protein L15	map03010	Ribosome	√					√		√
149	WP_010871963.1	sll1812	SGL_RS05770	30S ribosomal protein S5	map03010	Ribosome			√		√			√
150	WP_010871964.1	sll1811	SGL_RS05775	50S ribosomal protein L18	map03010	Ribosome		√		√		√	√
151	WP_010871969.1	sll1806	SGL_RS05800	50S ribosomal protein L14	map03010	Ribosome						√		√
152	WP_010871972.1	sll1805	SGL_RS05815	50S ribosomal protein L16	map03010	Ribosome	√	√				√	√		√
153	WP_010871973.1	sll1804	SGL_RS05820	30S ribosomal protein S3	map03010	Ribosome	√					√	√	√
154	WP_010871974.1	sll1803	SGL_RS05825	50S ribosomal protein L22	map03010	Ribosome					√
155	WP_010871975.1	ssl3432	SGL_RS05830	30S ribosomal protein S19	map03010	Ribosome			√
156	WP_010871976.1	sll1802	SGL_RS05835	50S ribosomal protein L2	map03010	Ribosome	√			√		√	√	√
157	WP_010871977.1	sll1801	SGL_RS05840	50S ribosomal protein L23	map03010	Ribosome	√			√			√	√
158	WP_010871978.1	sll1800	SGL_RS05845	50S ribosomal protein L4	map03010	Ribosome			√		√	√		√	√
159	WP_010871979.1	sll1799	SGL_RS05850	50S ribosomal protein L3	map03010	Ribosome	√			√			√
160	WP_010871987.1	slr1899	SGL_RS05890	urease accessory protein UreF	#N/A	#N/A			√
161	WP_010871988.1	slr1900	SGL_RS05895	DUF3386 domain-containing protein	#N/A	#N/A		√
162	WP_010871989.1	slr1901	SGL_RS05900	ATP-binding cassette domain-containing protein		Quorum sensing		√			√
163	WP_010871994.1	sll1789	SGL_RS05925	DNA-directed RNA polymerase subunit beta''	map03020	RNA polymerase		√				√			√
164	WP_010871995.1	sll1787	SGL_RS05930	DNA-directed RNA polymerase subunit beta	map03020	RNA polymerase						√		√
165	WP_010871998.1	sll1124	SGL_RS05945	PAS domain S-box protein	#N/A	#N/A									√
166	WP_010872001.1	sll1120	SGL_RS05960	chromosome segregation protein SMC	#N/A	#N/A			√			√
167	WP_010872005.1	slr1196	SGL_RS05980	hypothetical protein	#N/A	#N/A	√		√	√			√
168	WP_010872006.1	slr1197	SGL_RS05985	DNA-protecting protein DprA	#N/A	#N/A		√
169	WP_010872021.1	slr1209	SGL_RS06060	DUF433 domain-containing protein	#N/A	#N/A					√
170	WP_010872030.1	sll1971	SGL_RS06110	glycosyltransferase family 4 protein	#N/A	#N/A		√
171	WP_010872035.1	sll1967	SGL_RS06135	23S rRNA (uracil(1939)-C(5))-methyltransferase RlmD	#N/A	#N/A	√			√			√
172	WP_010872041.1	slr2076	SGL_RS06170	chaperonin GroEL	map03018	RNA degradation	√		√	√	√	√		√	√
173	WP_010872046.1	sll1746	SGL_RS06195	50S ribosomal protein L7/L12	map03010	Ribosome								√
174	WP_010872048.1	sll1744	SGL_RS06205	50S ribosomal protein L1	map03010	Ribosome			√	√				√	√
175	WP_010872049.1	sll1743	SGL_RS06210	50S ribosomal protein L11	map03010	Ribosome			√			√	√
176	WP_010872067.1	slr1834	SGL_RS06305	photosystem I core protein PsaA	map00195	Photosynthesis								√
177	WP_010872068.1	slr1835	SGL_RS06310	photosystem I core protein PsaB	map00195	Photosynthesis			√			√		√
178	WP_010872071.1	sll1724	SGL_RS06325	glycosyltransferase family 4 protein	#N/A	#N/A					√
179	WP_010872072.1	sll1723	SGL_RS06330	glycosyltransferase family 4 protein	#N/A	#N/A									√
180	WP_010872075.1	sll1721	SGL_RS06345	alpha-ketoacid dehydrogenase subunit beta	map00010	Glycolysis / Gluconeogenesis	√			√			√	√
181	WP_010872077.1	slr1839	SGL_RS06355	carbon dioxide-concentrating mechanism protein CcmK	#N/A	#N/A								√
182	WP_010872079.1	slr1841	SGL_RS06365	iron uptake porin	#N/A	#N/A	√			√			√
183	WP_010872081.1	slr1843	SGL_RS06375	glucose-6-phosphate dehydrogenase	map00030	Pentose phosphate pathway	√					√	√
184	WP_010872082.1	slr1844	SGL_RS06380	excinuclease ABC subunit UvrA	map03420	Nucleotide excision repair		√	√	√	√		√		√
185	WP_010872083.1	sll1717	SGL_RS06385	hypothetical protein	#N/A	#N/A		√		√			√
186	WP_010872091.1	slr1536	SGL_RS06425	ATP-dependent DNA helicase RecQ	map03018	RNA degradation									√
187	WP_010872094.1	slr1540	SGL_RS06440	NAD-dependent epimerase/dehydratase family protein	#N/A	#N/A						√
188	WP_010872104.1	sll1466	SGL_RS06500	glycosyltransferase	#N/A	#N/A			√
189	WP_010872106.1	sll1464	SGL_RS06510	YdiU family protein	#N/A	#N/A					√				√
190	WP_010872107.1	sll1463	SGL_RS06515	ATP-dependent zinc metalloprotease FtsH4	#N/A	#N/A			√	√				√	√
191	WP_010872122.1	sll1450	SGL_RS06595	ABC transporter substrate-binding protein	map00910	Nitrogen metabolism		√	√			√		√
192	WP_010872128.1	slr1751	SGL_RS06625	S41 family peptidase	#N/A	#N/A	√			√			√
193	WP_010872132.1	slr1219	SGL_RS06645	urease accessory protein UreE	#N/A	#N/A			√
194	WP_010872134.1	slr1222	SGL_RS06655	hypothetical protein	#N/A	#N/A					√
195	WP_010872135.1	sll1143	SGL_RS06660	DNA helicase PcrA	map03420	Nucleotide excision repair			√
196	WP_010872136.1	sll1142	SGL_RS06665	bifunctional nuclease family protein	#N/A	#N/A		√
197	WP_010872138.1	slr1224	SGL_RS06675	ABC transporter ATP-binding protein	map02010	ABC transporters		√
198	WP_010872144.1	slr1229	SGL_RS06705	SulP family inorganic anion transporter	#N/A	#N/A			√
199	WP_010872159.1	ssl2245	SGL_RS06780	hypothetical protein	#N/A	#N/A		√		√			√
200	WP_010872163.1	slr1238	SGL_RS06800	glutathione synthase	map00270	Cysteine and methionine metabolism			√			√		√
201	WP_010872174.1	slr1438	SGL_RS06860	aldose 1-epimerase	#N/A	#N/A	√			√			√
202	WP_010872175.1	sll1362	SGL_RS06865	isoleucine--tRNA ligase	map00970	Aminoacyl-tRNA biosynthesis					√				√
203	WP_010872180.1	sll1358	SGL_RS06890	cupin domain-containing protein	map00630	Glyoxylate and dicarboxylate metabolism					√
204	WP_010872182.1	slr1441	SGL_RS06900	hypothetical protein	#N/A	#N/A			√		√
205	WP_010872189.1	sll1353	SGL_RS06945	two-component sensor histidine kinase	#N/A	#N/A	√			√			√
206	WP_010872197.1	sll1282	SGL_RS06985	6#x#7-dimethyl-8-ribityllumazine synthase	map00740	Riboflavin metabolism	√			√			√
207	WP_010872200.1	slr1356	SGL_RS07010	30S ribosomal protein S1	map03010	Ribosome			√			√	√
208	WP_010872204.1	sll1275	SGL_RS07035	pyruvate kinase	map00010	Glycolysis / Gluconeogenesis		√				√
209	WP_010872211.1	sll1273	SGL_RS07070	hypothetical protein	#N/A	#N/A					√
210	WP_010872213.1	sll1271	SGL_RS07085	iron uptake porin	#N/A	#N/A	√			√				√
211	WP_010872223.1	slr0875	SGL_RS07135	large conductance mechanosensitive channel protein MscL	#N/A	#N/A	√			√			√
212	WP_010872227.1	ssr1480	SGL_RS07155	RNA-binding protein	#N/A	#N/A						√		√
213	WP_010872231.1	slr0880	SGL_RS07175	fibronectin-binding domain-containing protein	#N/A	#N/A	√			√			√
214	WP_010872233.1	NULL	SGL_RS18765	high light inducible protein	#N/A	#N/A						√
215	WP_010872235.1	sll0872	SGL_RS07190	hypothetical protein	#N/A	#N/A					√
216	WP_010872237.1	slr0883	SGL_RS07200	LCP family protein	#N/A	#N/A	√			√		√	√		√
217	WP_010872238.1	sll0871	SGL_RS07205	hypothetical protein	#N/A	#N/A			√
218	WP_010872241.1	sll0869	SGL_RS07230	leucyl/phenylalanyl-tRNA--protein transferase	#N/A	#N/A						√
219	WP_010872242.1	sll0868	SGL_RS07235	lipoyl synthase	map00785	Lipoic acid metabolism			√		√				√
220	WP_010872243.1	sll0867	SGL_RS07240	aldo/keto reductase	#N/A	#N/A		√
221	WP_010872244.1	slr0886	SGL_RS07245	3-oxoacyl-[acyl-carrier-protein] reductase	map00061	Fatty acid biosynthesis			√
222	WP_010872250.1	sll0865	SGL_RS07280	excinuclease ABC subunit UvrC	map03420	Nucleotide excision repair						√			√
223	WP_010872251.1	slr0891	SGL_RS07285	N-acetylmuramoyl-L-alanine amidase	map01503	Cationic antimicrobial peptide (CAMP) resistance	√			√			√		√
224	WP_010872255.1	sll0861	SGL_RS07305	N-acetylmuramic acid 6-phosphate etherase	map00520	Amino sugar and nucleotide sugar metabolism			√		√
225	WP_010872256.1	sll0860	SGL_RS07310	DUF3110 domain-containing protein	#N/A	#N/A								√
226	WP_010872257.1	sll1317	SGL_RS07315	apocytochrome f	map00195	Photosynthesis		√		√			√
227	WP_010872262.1	sll1315	SGL_RS07335	hypothetical protein	#N/A	#N/A		√
228	WP_010872268.1	slr1409	SGL_RS07365	WD40 repeat domain-containing protein	#N/A	#N/A			√
229	WP_010872270.1	sll1307	SGL_RS07375	heme-binding protein	#N/A	#N/A	√			√			√
230	WP_010872274.1	sll1785	SGL_RS07395	cupin domain-containing protein	#N/A	#N/A								√
231	WP_010872277.1	slr1852	SGL_RS07410	hypothetical protein	#N/A	#N/A			√		√	√		√
232	WP_010872280.1	slr1855	SGL_RS07425	AGE family epimerase/isomerase	#N/A	#N/A			√
233	WP_010872291.1	slr1866	SGL_RS07480	cache domain-containing protein	#N/A	#N/A			√		√
234	WP_010872299.1	slr1871	SGL_RS07535	LysR family transcriptional regulator	#N/A	#N/A	√			√			√
235	WP_010872300.1	sll1772	SGL_RS07540	endonuclease MutS2	map03430	Mismatch repair		√
236	WP_010872301.1	sll1771	SGL_RS07545	serine/threonine-protein phosphatase	#N/A	#N/A		√
237	WP_010872323.1	sll1758	SGL_RS07655	phosphoglucosamine mutase	map00520	Amino sugar and nucleotide sugar metabolism		√
238	WP_010872330.1	slr1884	SGL_RS07690	tryptophan--tRNA ligase	map00970	Aminoacyl-tRNA biosynthesis					√
239	WP_010872335.1	slr1887	SGL_RS07710	hydroxymethylbilane synthase	map00860	Porphyrin and chlorophyll metabolism	√			√			√
240	WP_010872336.1	slr1888	SGL_RS07715	GNAT family N-acetyltransferase	#N/A	#N/A		√
241	WP_010872339.1	sll2014	SGL_RS07730	DNA/RNA nuclease SfsA	#N/A	#N/A	√			√			√
242	WP_010872341.1	sll2012	SGL_RS07740	RNA polymerase sigma factor#x# RpoD/SigA family	#N/A	#N/A									√
243	WP_010872345.1	sll2008	SGL_RS07765	insulinase family protein	#N/A	#N/A									√
244	WP_010872350.1	sll2005	SGL_RS07790	DNA topoisomerase (ATP-hydrolyzing) subunit B	#N/A	#N/A		√
245	WP_010872353.1	slr2141	SGL_RS07805	methylenetetrahydrofolate reductase	#N/A	#N/A	√			√			√
246	WP_010872357.1	slr2144	SGL_RS07825	hypothetical protein	#N/A	#N/A								√
247	WP_010872358.1	slr1803	SGL_RS07830	DNA adenine methylase	map03430	Mismatch repair					√
248	WP_010872365.1	sll1703	SGL_RS07865	signal peptide peptidase SppA	#N/A	#N/A									√
249	WP_010872376.1	slr1814	SGL_RS07920	DUF29 domain-containing protein	#N/A	#N/A		√
250	WP_010872382.1	sll1693	SGL_RS07950	methyltransferase domain-containing protein	#N/A	#N/A									√
251	WP_010872386.1	slr1819	SGL_RS07970	pentapeptide repeat-containing protein	#N/A	#N/A									√
252	WP_010872387.1	sll1689	SGL_RS07975	RNA polymerase sigma factor#x# RpoD/SigA family	#N/A	#N/A		√				√
253	WP_010872397.1	sll1628	SGL_RS08025	tetratricopeptide repeat protein	#N/A	#N/A	√			√	√	√	√	√	√
254	WP_010872400.1	sll1626	SGL_RS08040	repressor LexA	#N/A	#N/A			√		√	√		√	√
255	WP_010872406.1	sll1621	SGL_RS08075	peroxiredoxin	#N/A	#N/A					√
256	WP_010872408.1	sll1620	SGL_RS08085	DUF1499 domain-containing protein	#N/A	#N/A						√		√
257	WP_010872414.1	slr1744	SGL_RS08120	N-acetylmuramoyl-L-alanine amidase	map01503	Cationic antimicrobial peptide (CAMP) resistance					√			√
258	WP_010872416.1	slr1747	SGL_RS08130	Rieske 2Fe-2S domain-containing protein	#N/A	#N/A		√
259	WP_010872419.1	slr0853	SGL_RS08145	ribosomal protein S18-alanine N-acetyltransferase	#N/A	#N/A								√
260	WP_010872426.1	sll0853	SGL_RS08180	phycobiliprotein lyase	#N/A	#N/A									√
261	WP_010872429.1	sll0849	SGL_RS08205	photosystem II D2 protein (photosystem q(a) protein)	map00195	Photosynthesis			√					√
262	WP_010872433.1	sll0846	SGL_RS08225	DUF1232 domain-containing protein	#N/A	#N/A		√		√			√
263	WP_010872434.1	slr0862	SGL_RS08230	LmbP protein	map00540	Lipopolysaccharide biosynthesis		√							√
264	WP_010872439.1	slr0864	SGL_RS08255	ABC-F family ATP-binding cassette domain-containing protein	#N/A	#N/A			√
265	WP_010872450.1	sll1165	SGL_RS08315	DNA mismatch repair protein MutS	map03430	Mismatch repair						√
266	WP_010872466.1	slr1247	SGL_RS08390	phosphate ABC transporter substrate-binding protein PstS	map02010	ABC transporters								√
267	WP_010872470.1	slr1251	SGL_RS08410	peptidylprolyl isomerase	#N/A	#N/A						√		√
268	WP_010872471.1	ssl2296	SGL_RS08415	4a-hydroxytetrahydrobiopterin dehydratase	map00790	Folate biosynthesis	√			√			√
269	WP_010872479.1	slr1256	SGL_RS08455	urease subunit gamma	map00220	Arginine biosynthesis									√
270	WP_010872495.1	slr2060	SGL_RS08540	1-acyl-sn-glycerol-3-phosphate acyltransferase	#N/A	#N/A	√			√			√
271	WP_010872503.1	slr2067	SGL_RS08580	allophycocyanin alpha chain	map00196	Photosynthesis - antenna proteins	√		√	√	√	√	√	√	√
272	WP_010872504.1	slr1986	SGL_RS08585	allophycocyanin subunit beta	map00196	Photosynthesis - antenna proteins	√		√		√	√		√
273	WP_010872505.1	ssr3383	SGL_RS08590	phycobilisome linker polypeptide	map00196	Photosynthesis - antenna proteins								√
274	WP_010872506.1	sll1909	SGL_RS08595	50S ribosomal protein L11 methyltransferase	#N/A	#N/A					√
275	WP_010872507.1	sll1908	SGL_RS08600	phosphoglycerate dehydrogenase	map00260	Glycine, serine and threonine metabolism					√			√
276	WP_010872510.1	slr1992	SGL_RS08615	glutathione peroxidase	#N/A	#N/A		√				√
277	WP_010872514.1	sll1905	SGL_RS08635	response regulator		Two-component system			√			√
278	WP_010872530.1	sll1609	SGL_RS08730	Uma2 family endonuclease	#N/A	#N/A			√
279	WP_010872531.1	sll1608	SGL_RS08735	DUF3488 domain-containing protein	#N/A	#N/A		√
280	WP_010872536.1	slr1719	SGL_RS08770	nitroreductase family protein	#N/A	#N/A	√					√	√
281	WP_010872539.1	slr1722	SGL_RS08785	GuaB3 family IMP dehydrogenase-related protein	map00230	Purine metabolism			√	√			√
282	WP_010872548.1	sll1596	SGL_RS08830	circadian clock KaiB family protein	#N/A	#N/A			√		√			√
283	WP_010872552.1	slr1727	SGL_RS08850	Na+/H+ antiporter	#N/A	#N/A			√
284	WP_010872559.1	slr1731	SGL_RS08885	sensor histidine kinase KdpD	map02020	Two-component system		√			√
285	WP_010872566.1	slr0261	SGL_RS08920	NAD(P)H-quinone oxidoreductase subunit H	map00190	Oxidative phosphorylation		√			√			√
286	WP_010872577.1	sll0245	SGL_RS08975	redox-regulated ATPase YchF	#N/A	#N/A	√			√			√
287	WP_010872588.1	sll0241	SGL_RS09030	transcriptional regulator	#N/A	#N/A								√
288	WP_010872589.1	sll0240	SGL_RS09035	ABC transporter ATP-binding protein	map02010	ABC transporters		√			√			√
289	WP_010872605.1	slr2089	SGL_RS09110	squalene--hopene cyclase	map00909	Sesquiterpenoid and triterpenoid biosynthesis						√		√
290	WP_010872616.1	slr2097	SGL_RS09185	group 1 truncated hemoglobin	#N/A	#N/A								√
291	WP_010872623.1	slr2104	SGL_RS09220	response regulator	#N/A	#N/A		√
292	WP_010872626.1	sll1430	SGL_RS09235	adenine phosphoribosyltransferase	map00230	Purine metabolism	√			√			√
293	WP_010872630.1	slr1503	SGL_RS09255	aldo/keto reductase	map00750	Vitamin B6 metabolism	√			√			√
294	WP_010872633.1	sll1425	SGL_RS09270	proline--tRNA ligase	map00970	Aminoacyl-tRNA biosynthesis					√
295	WP_010872638.1	slr1506	SGL_RS09295	alpha/beta hydrolase	#N/A	#N/A		√	√	√		√		√
296	WP_010872645.1	slr1512	SGL_RS09335	sodium-dependent bicarbonate transport family permease	#N/A	#N/A	√			√			√
297	WP_010872646.1	slr1513	SGL_RS09340	hypothetical protein	#N/A	#N/A	√			√			√
298	WP_010872648.1	sll1414	SGL_RS09350	photosystem II biogenesis protein Psp29	#N/A	#N/A						√
299	WP_010872651.1	ssr2551	SGL_RS09365	DUF3288 family protein	#N/A	#N/A		√
300	WP_010872652.1	slr1516	SGL_RS09370	superoxide dismutase	#N/A	#N/A	√			√			√
301	WP_010872667.1	slr2107	SGL_RS09455	ABC transporter permease	map02010	ABC transporters			√
302	WP_010872676.1	slr2115	SGL_RS09510	beta-3-deoxy-D-manno-oct-2-ulosonic acid transferase	#N/A	#N/A		√
303	WP_010872679.1	slr2118	SGL_RS09530	glycosyltransferase	#N/A	#N/A	√	√		√			√
304	WP_010872684.1	slr2123	SGL_RS09555	phosphoglycerate dehydrogenase	#N/A	#N/A	√			√			√
305	WP_010872691.1	sll1994	SGL_RS09590	porphobilinogen synthase	map00860	Porphyrin and chlorophyll metabolism	√		√	√		√	√	√
306	WP_010872704.1	sll1234	SGL_RS09665	adenosylhomocysteinase	map00270	Cysteine and methionine metabolism								√
307	WP_010872709.1	sll1231	SGL_RS09690	glycosyltransferase family 4 protein	#N/A	#N/A									√
308	WP_010872711.1	sll1228	SGL_RS09700	response regulator	#N/A	#N/A						√
309	WP_010872712.1	slr1329	SGL_RS09705	F0F1 ATP synthase subunit beta	map00190	Oxidative phosphorylation	√		√	√	√	√	√	√	√
310	WP_010872713.1	slr1330	SGL_RS09710	F0F1 ATP synthase subunit epsilon	map00190	Oxidative phosphorylation			√			√		√
311	WP_010872716.1	sll1226	SGL_RS09725	Ni/Fe hydrogenase subunit alpha	#N/A	#N/A	√			√			√
312	WP_010872717.1	sll1225	SGL_RS09730	PIN domain-containing protein	#N/A	#N/A					√
313	WP_010872722.1	sll1221	SGL_RS09755	bidirectional NAD-reducing hydrogenase diaphorase subunit HoxF	map00190	Oxidative phosphorylation			√					√
314	WP_010872727.1	sll1218	SGL_RS09780	SDR family oxidoreductase	#N/A	#N/A						√
315	WP_010872733.1	sll0819	SGL_RS09810	photosystem I reaction center subunit III	map00195	Photosynthesis	√			√		√	√
316	WP_010872734.1	slr0807	SGL_RS09815	tRNA (adenosine(37)-N6)-threonylcarbamoyltransferase complex transferase subunit TsaD	#N/A	#N/A						√		√
317	WP_010872750.1	slr0816	SGL_RS09895	DUF177 domain-containing protein	#N/A	#N/A								√
318	WP_010872761.1	slr0821	SGL_RS09945	MoaD/ThiS family protein	map04122	Sulfur relay system		√				√
319	WP_010872762.1	sll0807	SGL_RS09950	ribulose-phosphate 3-epimerase	map00030	Pentose phosphate pathway						√		√
320	WP_010872771.1	sll1261	SGL_RS10000	translation elongation factor Ts	#N/A	#N/A			√			√		√
321	WP_010872772.1	sll1260	SGL_RS10005	30S ribosomal protein S2	map03010	Ribosome								√
322	WP_010872780.1	slr1342	SGL_RS10065	four-carbon acid sugar kinase family protein	#N/A	#N/A					√				√
323	WP_010872781.1	slr1343	SGL_RS10070	cryptochrome/photolyase family protein	#N/A	#N/A	√			√			√		√
324	WP_010872782.1	sll1253	SGL_RS10075	CBS domain-containing protein	#N/A	#N/A			√			√		√
325	WP_010872792.1	slr1350	SGL_RS10130	delta(12)-fatty-acid desaturase	map02020	Two-component system									√
326	WP_010872794.1	slr1351	SGL_RS10140	UDP-N-acetylmuramoyl-tripeptide--D-alanyl-D-alanine ligase	map00300	Lysine biosynthesis									√
327	WP_010872796.1	sll1244	SGL_RS10150	50S ribosomal protein L9	map03010	Ribosome	√		√	√		√	√		√
328	WP_010872806.1	slr1959	SGL_RS10205	hypothetical protein	#N/A	#N/A		√
329	WP_010872811.1	slr1963	SGL_RS10230	orange carotenoid-binding protein	#N/A	#N/A					√	√		√
330	WP_010872817.1	slr1968	SGL_RS10260	CHAT domain-containing protein	#N/A	#N/A									√
331	WP_010872823.1	slr1971	SGL_RS10290	M48 family metalloprotease	#N/A	#N/A						√		√
332	WP_010872828.1	sll1885	SGL_RS10315	hypothetical protein	#N/A	#N/A			√
333	WP_010872829.1	slr1974	SGL_RS10320	ribosome biogenesis GTPase Der	#N/A	#N/A								√
334	WP_010872831.1	sll1883	SGL_RS10330	bifunctional ornithine acetyltransferase/N-acetylglutamate synthase	map00220	Arginine biosynthesis						√
335	WP_010872834.1	sll1880	SGL_RS10345	YjbQ family protein	#N/A	#N/A		√
336	WP_010872835.1	sll1879	SGL_RS10350	DUF3685 domain-containing protein	#N/A	#N/A			√
337	WP_010872842.1	sll1875	SGL_RS10385	heme oxygenase (biliverdin-producing)	map00860	Porphyrin and chlorophyll metabolism		√
338	WP_010872843.1	sll1874	SGL_RS10390	magnesium-protoporphyrin IX monomethyl ester (oxidative) cyclase	map00860	Porphyrin and chlorophyll metabolism									√
339	WP_010872844.1	sll1873	SGL_RS10395	hypothetical protein	#N/A	#N/A			√			√	√	√
340	WP_010872846.1	sll1871	SGL_RS10405	HAMP domain-containing protein	#N/A	#N/A	√			√			√
341	WP_010872848.1	slr1983	SGL_RS10415	SpoIIE family protein phosphatase	#N/A	#N/A									√
342	WP_010872862.1	slr1468	SGL_RS10495	EVE domain-containing protein	#N/A	#N/A		√
343	WP_010872869.1	sll1383	SGL_RS10525	inositol monophosphatase	map00521	Streptomycin biosynthesis		√
344	WP_010872886.1	sll1181	SGL_RS10625	HlyD family efflux transporter periplasmic adaptor subunit	map03070	Bacterial secretion system	√		√	√			√	√	√
345	WP_010872887.1	sll1180	SGL_RS10630	peptidase domain-containing ABC transporter	map02010	ABC transporters					√
346	WP_010872888.1	slr1265	SGL_RS10640	DNA-directed RNA polymerase subunit gamma	map03020	RNA polymerase						√
347	WP_010872893.1	slr1270	SGL_RS10665	TolC family protein	#N/A	#N/A		√	√		√			√	√
348	WP_010872898.1	slr1275	SGL_RS10690	PilN domain-containing protein	#N/A	#N/A			√		√			√
349	WP_010872902.1	sll1173	SGL_RS10710	FkbM family methyltransferase	#N/A	#N/A		√
350	WP_010872903.1	slr1278	SGL_RS10715	tRNA lysidine(34) synthetase TilS	#N/A	#N/A			√
351	WP_010872904.1	sll1172	SGL_RS10720	threonine synthase		Glycine, serine and threonine metabolism		√
352	WP_010872907.1	slr1281	SGL_RS10735	NAD(P)H-quinone oxidoreductase subunit J	map00190	Oxidative phosphorylation		√			√			√
353	WP_010872911.1	sll1169	SGL_RS10755	Crp/Fnr family transcriptional regulator	#N/A	#N/A			√
354	WP_010872923.1	slr1529	SGL_RS10820	sigma 54-interacting transcriptional regulator	#N/A	#N/A									√
355	WP_010872927.1	sll1439	SGL_RS10840	hypothetical protein	#N/A	#N/A			√
356	WP_010872928.1	slr1531	SGL_RS10850	signal recognition particle protein	map02024	Quorum sensing									√
357	WP_010872941.1	sll1099	SGL_RS10925	elongation factor Tu	#N/A	#N/A	√		√	√	√	√	√	√
358	WP_010872942.1	sll1098	SGL_RS10930	elongation factor G	#N/A	#N/A		√						√
359	WP_010872943.1	sll1097	SGL_RS10935	30S ribosomal protein S7	map03010	Ribosome	√			√		√	√	√
360	WP_010872945.1	sll1095	SGL_RS10945	TIGR04282 family arsenosugar biosynthesis glycosyltransferase	#N/A	#N/A						√
361	WP_010872947.1	slr1160	SGL_RS10955	hypothetical protein	#N/A	#N/A			√		√	√		√
362	WP_010872950.1	slr1161	SGL_RS10975	nucleoside deaminase	#N/A	#N/A					√
363	WP_010872955.1	slr1165	SGL_RS11000	sulfate adenylyltransferase	map00230	Purine metabolism									√
364	WP_010872956.1	slr1166	SGL_RS11005	glycosyltransferase	#N/A	#N/A			√
365	WP_010872960.1	slr1167	SGL_RS11025	oxidoreductase	#N/A	#N/A		√
366	WP_010872964.1	slr1171	SGL_RS11045	glutathione peroxidase	#N/A	#N/A	√			√			√
367	WP_010872971.1	sll1085	SGL_RS11080	glycerol-3-phosphate dehydrogenase	map00564	Glycerophospholipid metabolism		√
368	WP_010872979.1	slr1677	SGL_RS11120	hypothetical protein	#N/A	#N/A		√
369	WP_010872983.1	sll1564	SGL_RS11140	citramalate synthase	map00290	Valine, leucine and isoleucine biosynthesis		√
370	WP_010872987.1	sll1563	SGL_RS11160	hypothetical protein	#N/A	#N/A	√	√	√	√			√
371	WP_010872989.1	sll1561	SGL_RS11170	L-glutamate gamma-semialdehyde dehydrogenase	map00250	Alanine, aspartate and glutamate metabolism		√						√
372	WP_010872995.1	sll1559	SGL_RS11200	alanine--glyoxylate aminotransferase family protein	#N/A	#N/A	√			√		√	√	√
373	WP_010873001.1	sll1556	SGL_RS11230	type 2 isopentenyl-diphosphate Delta-isomerase	map00900	Terpenoid backbone biosynthesis	√		√	√			√
374	WP_010873002.1	sll1555	SGL_RS11235	hybrid sensor histidine kinase/response regulator	#N/A	#N/A			√
375	WP_010873003.1	ssr2831	SGL_RS11240	photosystem I reaction center subunit IV	map00195	Photosynthesis			√		√	√		√	√
376	WP_010873010.1	sll1553	SGL_RS11275	phenylalanine--tRNA ligase subunit beta	map00970	Aminoacyl-tRNA biosynthesis		√				√		√
377	WP_010873013.1	sll0920	SGL_RS11290	phosphoenolpyruvate carboxylase		Pyruvate metabolism			√		√
378	WP_010873020.1	sll0915	SGL_RS11325	insulinase family protein	#N/A	#N/A			√		√			√
379	WP_010873026.1	slr0944	SGL_RS11355	arsenite efflux transporter Acr3	#N/A	#N/A								√
380	WP_010873029.1	slr0947	SGL_RS11370	response regulator transcription factor	map02020	Two-component system					√			√
381	WP_010873036.1	sll0910	SGL_RS11405	tetratricopeptide repeat protein	#N/A	#N/A		√
382	WP_010873039.1	slr0952	SGL_RS11420	class 1 fructose-bisphosphatase	map00010	Glycolysis / Gluconeogenesis								√
383	WP_010873044.1	slr0957	SGL_RS11445	DUF1816 domain-containing protein	#N/A	#N/A			√
384	WP_010873064.1	sll1533	SGL_RS11545	type IV pilus twitching motility protein PilT	#N/A	#N/A		√
385	WP_010873072.1	sll1530	SGL_RS11595	FkbM family methyltransferase	#N/A	#N/A									√
386	WP_010873073.1	sll1528	SGL_RS11600	glycosyltransferase	#N/A	#N/A	√			√			√
387	WP_010873074.1	sll1527	SGL_RS11605	glycosyltransferase	#N/A	#N/A					√
388	WP_010873076.1	slr1641	SGL_RS11615	ATP-dependent chaperone ClpB	#N/A	#N/A			√					√
389	WP_010873078.1	sll1525	SGL_RS11625	phosphoribulokinase	map00710	Carbon fixation in photosynthetic organisms								√
390	WP_010873079.1	slr1643	SGL_RS11630	ferredoxin--NADP(+) reductase	map00195	Photosynthesis	√			√		√		√
391	WP_010873082.1	slr1645	SGL_RS11645	photosystem II protein Psb27	map00195	Photosynthesis					√	√		√
392	WP_010873097.1	sll0427	SGL_RS11735	photosystem II manganese-stabilizing polypeptide	map00195	Photosynthesis	√		√	√	√	√	√	√	√
393	WP_010873112.1	sll0274	SGL_RS11820	pentapeptide repeat-containing protein	#N/A	#N/A						√
394	WP_010873120.1	sll0267	SGL_RS11860	EAL domain-containing protein	#N/A	#N/A						√			√
395	WP_010873133.1	slr0288	SGL_RS11925	glutamine synthetase III	map00220	Arginine biosynthesis			√			√		√
396	WP_010873135.1	sll0258	SGL_RS11935	cytochrome c-550	map00195	Photosynthesis	√		√	√	√	√	√	√
397	WP_010873144.1	slr0394	SGL_RS11980	phosphoglycerate kinase	map00010	Glycolysis / Gluconeogenesis	√		√	√	√		√	√
398	WP_010873146.1	sll0362	SGL_RS11990	alanine--tRNA ligase	map00970	Aminoacyl-tRNA biosynthesis		√		√	√		√		√
399	WP_010873149.1	sll0359	SGL_RS12005	AbrB family transcriptional regulator	#N/A	#N/A	√		√	√		√	√	√
400	WP_010873156.1	ssl0707	SGL_RS12045	P-II family nitrogen regulator	map02020	Two-component system			√		√			√	√
401	WP_010873162.1	slr0406	SGL_RS12080	dihydroorotase	map00240	Pyrimidine metabolism
402	WP_010873164.1	slr0408	SGL_RS12090	FG-GAP repeat protein	#N/A	#N/A	√			√			√
403	WP_010873168.1	slr0145	SGL_RS12110	hypothetical protein	#N/A	#N/A	√			√			√
404	WP_010873175.1	slr0152	SGL_RS12145	serine/threonine protein kinase	#N/A	#N/A	√			√			√
405	WP_010873178.1	sll0147	SGL_RS12160	hypothetical protein	map00906	Carotenoid biosynthesis					√				√
406	WP_010873180.1	sll0145	SGL_RS12170	ribosome recycling factor	#N/A	#N/A					√	√		√
407	WP_010873181.1	sll0144	SGL_RS12175	UMP kinase	map00240	Pyrimidine metabolism	√					√		√
408	WP_010873183.1	slr0156	SGL_RS12190	ATP-dependent chaperone ClpB	#N/A	#N/A								√
409	WP_010873186.1	sll0141	SGL_RS12205	efflux RND transporter periplasmic adaptor subunit	#N/A	#N/A						√
410	WP_010873187.1	slr0161	SGL_RS12210	type IV pilus twitching motility protein PilT	#N/A	#N/A								√	√
411	WP_010873190.1	slr0164	SGL_RS12225	ATP-dependent Clp protease proteolytic subunit	#N/A	#N/A	√	√	√	√			√		√
412	WP_010873191.1	slr0165	SGL_RS12230	ATP-dependent Clp protease proteolytic subunit	#N/A	#N/A									√
413	WP_010873198.1	slr1923	SGL_RS12255	Coenzyme F420 hydrogenase/dehydrogenase#x# beta subunit C-terminal domain	map00860	Porphyrin and chlorophyll metabolism
414	WP_010873204.1	slr1927	SGL_RS12290	DUF58 domain-containing protein	#N/A	#N/A					√
415	WP_010873214.1	slr1933	SGL_RS12335	dTDP-4-dehydrorhamnose 3#x#5-epimerase	map00521	Streptomycin biosynthesis					√
416	WP_010873225.1	slr1939	SGL_RS12410	M48 family metalloprotease	#N/A	#N/A	√			√			√	√
417	WP_010873229.1	slr1942	SGL_RS12430	circadian clock protein KaiC	#N/A	#N/A									√
418	WP_010873233.1	slr1945	SGL_RS12450	2#x#3-bisphosphoglycerate-independent phosphoglycerate mutase	map00010	Glycolysis / Gluconeogenesis	√			√			√
419	WP_010873236.1	sll1841	SGL_RS12465	2-oxo acid dehydrogenase subunit E2	map00010	Glycolysis / Gluconeogenesis	√			√			√
420	WP_010873244.1	sll0947	SGL_RS12505	ribosome-associated translation inhibitor RaiA	#N/A	#N/A	√			√			√	√
421	WP_010873264.1	sll0296	SGL_RS12610	Uma2 family endonuclease	#N/A	#N/A	√			√			√
422	WP_010873271.1	slr0335	SGL_RS12650	phycobiliprotein ApcE	map00196	Photosynthesis - antenna proteins	√		√	√	√	√	√	√	√
423	WP_010873273.1	sll0294	SGL_RS12660	DNA double-strand break repair nuclease NurA	#N/A	#N/A								√
424	WP_010873278.1	slr0171	SGL_RS12695	tetratricopeptide repeat protein	#N/A	#N/A			√
425	WP_010873279.1	slr0172	SGL_RS12700	CBS domain-containing protein	#N/A	#N/A			√		√	√		√
426	WP_010873285.1	sll0173	SGL_RS12735	virginiamycin B hydrolase Vgb	#N/A	#N/A		√		√			√
427	WP_010873288.1	sll0170	SGL_RS12750	molecular chaperone DnaK	map03018	RNA degradation		√							√
428	WP_010873295.1	slr0179	SGL_RS12790	dynamin-like GTPase family protein	#N/A	#N/A		√
429	WP_010873312.1	sll0350	SGL_RS12875	DUF3769 domain-containing protein	#N/A	#N/A	√			√			√
430	WP_010873318.1	slr0370	SGL_RS12900	NAD-dependent succinate-semialdehyde dehydrogenase	map00250	Alanine, aspartate and glutamate metabolism	√			√			√
431	WP_010873320.1	sll0336	SGL_RS12910	acetyl-CoA carboxylase#x# carboxyltransferase subunit beta	map00061	Fatty acid biosynthesis		√
432	WP_010873323.1	slr0374	SGL_RS12925	AAA family ATPase	#N/A	#N/A						√
433	WP_010873326.1	slr0378	SGL_RS12940	penicillin acylase family protein	#N/A	#N/A	√			√			√
434	WP_010873328.1	slr0380	SGL_RS12950	CHAT domain-containing protein	#N/A	#N/A		√
435	WP_010873330.1	sll0330	SGL_RS12965	SDR family NAD(P)-dependent oxidoreductase	#N/A	#N/A					√
436	WP_010873333.1	sll0329	SGL_RS12985	decarboxylating NADP(+)-dependent phosphogluconate dehydrogenase	map00030	Pentose phosphate pathway								√
437	WP_010873336.1	slr0386	SGL_RS13000	SGNH/GDSL hydrolase family protein	#N/A	#N/A	√			√					√
438	WP_010873338.1	slr0388	SGL_RS13010	ComF family protein	#N/A	#N/A	√		√	√			√
439	WP_010873348.1	slr0776	SGL_RS13060	UDP-3-O-(3-hydroxymyristoyl)glucosamine N-acyltransferase	map00540	Lipopolysaccharide biosynthesis						√
440	WP_010873349.1	sll0767	SGL_RS13065	50S ribosomal protein L20	map03010	Ribosome			√			√		√
441	WP_010873352.1	sll0765	SGL_RS13080	rhodanese-related sulfurtransferase	#N/A	#N/A			√			√			√
442	WP_010873366.1	sll0754	SGL_RS13145	30S ribosome-binding factor RbfA	#N/A	#N/A		√				√
443	WP_010873372.1	sll0750	SGL_RS13170	histidine kinase	map02020	Two-component system					√
444	WP_010873389.1	sll0318	SGL_RS13255	DUF3318 domain-containing protein	#N/A	#N/A	√			√			√
445	WP_010873401.1	slr0357	SGL_RS13330	histidine--tRNA ligase	map00970	Aminoacyl-tRNA biosynthesis			√			√		√
446	WP_010873405.1	sll0024	SGL_RS13350	hypothetical protein	#N/A	#N/A			√		√				√
447	WP_010873406.1	sll0023	SGL_RS13355	glutathionylspermidine synthase family protein	#N/A	#N/A		√
448	WP_010873410.1	sll0020	SGL_RS13375	ATP-dependent Clp protease ATP-binding subunit	#N/A	#N/A		√	√			√
449	WP_010873411.1	sll0019	SGL_RS13380	1-deoxy-D-xylulose-5-phosphate reductoisomerase	map00900	Terpenoid backbone biosynthesis					√
450	WP_010873412.1	sll0018	SGL_RS13385	fructose-bisphosphate aldolase class II	map00010	Glycolysis / Gluconeogenesis	√		√	√		√	√	√
451	WP_010873415.1	slr0006	SGL_RS13400	L-threonylcarbamoyladenylate synthase	#N/A	#N/A	√					√	√
452	WP_010873418.1	slr0009	SGL_RS13415	form I ribulose bisphosphate carboxylase large subunit	map00630	Glyoxylate and dicarboxylate metabolism	√	√		√		√		√
453	WP_010873420.1	slr0012	SGL_RS13425	ribulose bisphosphate carboxylase small subunit	map00630	Glyoxylate and dicarboxylate metabolism					√			√
454	WP_010873423.1	slr0015	SGL_RS13445	lipid-A-disaccharide synthase	map00540	Lipopolysaccharide biosynthesis		√
455	WP_010873426.1	slr0017	SGL_RS13460	UDP-N-acetylglucosamine 1-carboxyvinyltransferase	map00520	Amino sugar and nucleotide sugar metabolism	√			√			√
456	WP_010873434.1	slr0020	SGL_RS13500	ATP-dependent DNA helicase RecG	map03440	Homologous recombination			√			√	√
457	WP_010873435.1	slr0021	SGL_RS13505	signal peptide peptidase SppA	#N/A	#N/A									√
458	WP_010873437.1	slr0213	SGL_RS13520	glutamine-hydrolyzing GMP synthase	map00230	Purine metabolism		√			√
459	WP_010873438.1	slr0214	SGL_RS13525	DNA cytosine methyltransferase	map00270	Cysteine and methionine metabolism			√
460	WP_010873440.1	slr0216	SGL_RS13535	bifunctional adenosylcobinamide kinase/adenosylcobinamide-phosphate guanylyltransferase	map00860	Porphyrin and chlorophyll metabolism	√			√			√
461	WP_010873443.1	sll0209	SGL_RS13550	long-chain acyl-[acyl-carrier-protein] reductase	#N/A	#N/A		√
462	WP_010873453.1	sll0199	SGL_RS13610	plastocyanin	map00195	Photosynthesis			√		√	√		√
463	WP_010873454.1	slr0226	SGL_RS13615	hypothetical protein	#N/A	#N/A					√
464	WP_010873456.1	slr0228	SGL_RS13625	ATP-dependent zinc metalloprotease FtsH2	#N/A	#N/A			√					√
465	WP_010873459.1	slr0229	SGL_RS13640	NAD(P)-dependent oxidoreductase	map00280	Valine, leucine and isoleucine degradation						√
466	WP_010873465.1	sll0191	SGL_RS13675	2OG-Fe(II) oxygenase	#N/A	#N/A								√
467	WP_010873466.1	sll0416	SGL_RS13680	chaperonin GroEL	map03018	RNA degradation	√	√	√		√	√	√	√	√
468	WP_010873469.1	slr0431	SGL_RS13695	SIMPL domain-containing protein	#N/A	#N/A					√			√
469	WP_010873473.1	sll0412	SGL_RS13710	DUF445 domain-containing protein	#N/A	#N/A						√
470	WP_010873477.1	slr0434	SGL_RS13730	elongation factor P	#N/A	#N/A									√
471	WP_010873488.1	sll0401	SGL_RS13790	citrate synthase	map00020	Citrate cycle (TCA cycle)	√		√	√			√	√
472	WP_010873491.1	slr0049	SGL_RS13805	saccharopine dehydrogenase family protein	map00300	Lysine biosynthesis		√				√
473	WP_010873497.1	slr0051	SGL_RS13835	carbonic anhydrase	map00910	Nitrogen metabolism		√
474	WP_010873508.1	sll0064	SGL_RS13890	amino acid ABC transporter substrate-binding protein	#N/A	#N/A	√					√		√
475	WP_010873514.1	slr0060	SGL_RS13925	patatin-like phospholipase family protein	#N/A	#N/A	√			√			√
476	WP_010873518.1	sll0057	SGL_RS13945	nucleotide exchange factor GrpE	#N/A	#N/A	√		√		√	√	√	√
477	WP_010873519.1	slr0063	SGL_RS13950	type II/IV secretion system protein	#N/A	#N/A					√			√
478	WP_010873524.1	slr0067	SGL_RS13975	Mrp/NBP35 family ATP-binding protein	#N/A	#N/A								√
479	WP_010873525.1	sll0053	SGL_RS13980	acetyl-CoA carboxylase biotin carboxylase subunit	map00061	Fatty acid biosynthesis	√			√			√
480	WP_010873527.1	sll0051	SGL_RS13990	nucleoside deaminase	#N/A	#N/A			√	√					√
481	WP_010873536.1	sll0459	SGL_RS14040	excinuclease ABC subunit B	map03420	Nucleotide excision repair					√
482	WP_010873544.1	slr0484	SGL_RS14080	GAF domain-containing protein	#N/A	#N/A			√
483	WP_010873553.1	slr0495	SGL_RS14125	4'-phosphopantetheinyl transferase superfamily protein	map00770	Pantothenate and CoA biosynthesis									√
484	WP_010873555.1	sll0454	SGL_RS14135	phenylalanine--tRNA ligase subunit alpha	map00970	Aminoacyl-tRNA biosynthesis									√
485	WP_010873568.1	sll0680	SGL_RS14200	phosphate ABC transporter substrate-binding protein PstS	map02010	ABC transporters			√			√		√
486	WP_010873569.1	sll0679	SGL_RS14205	PstS family phosphate ABC transporter substrate-binding protein	map02010	ABC transporters			√					√
487	WP_010873571.1	slr0628	SGL_RS14220	30S ribosomal protein S14	map03010	Ribosome		√
488	WP_010873572.1	sll0617	SGL_RS14225	PspA/IM30 family protein	#N/A	#N/A		√	√		√			√
489	WP_010873574.1	sll0616	SGL_RS14240	preprotein translocase subunit SecA	map02024	Quorum sensing	√			√			√
490	WP_010873577.1	sll0613	SGL_RS14255	Holliday junction branch migration DNA helicase RuvB	map03440	Homologous recombination			√
491	WP_010873580.1	slr0635	SGL_RS14270	folate-binding protein YgfZ	#N/A	#N/A			√		√			√	√
492	WP_010873583.1	slr0637	SGL_RS14285	hypothetical protein	#N/A	#N/A	√			√			√
493	WP_010873600.1	sll0398	SGL_RS14375	deoxyguanosinetriphosphate triphosphohydrolase	map00230	Purine metabolism					√
494	WP_010873607.1	slr0417	SGL_RS14415	DNA topoisomerase (ATP-hydrolyzing) subunit A	#N/A	#N/A		√	√
495	WP_010873614.1	NULL	SGL_RS19635	hypothetical protein	#N/A	#N/A	√			√			√
496	WP_010873617.1	sll0380	SGL_RS14460	glycosyltransferase family 4 protein	#N/A	#N/A			√		√			√
497	WP_010873622.1	sll0377	SGL_RS14485	transcription-repair coupling factor	map03420	Nucleotide excision repair						√
498	WP_010873624.1	slr0423	SGL_RS14495	septal ring lytic transglycosylase RlpA family protein	#N/A	#N/A		√				√			√
499	WP_010873625.1	sll0374	SGL_RS14500	urea ABC transporter ATP-binding subunit UrtE	map02010	ABC transporters		√		√			√
500	WP_010873633.1	slr0426	SGL_RS14545	GTP cyclohydrolase I FolE	map00790	Folate biosynthesis	√			√			√
501	WP_010873635.1	sll0189	SGL_RS14555	YraN family protein	#N/A	#N/A						√
502	WP_010873637.1	slr0191	SGL_RS14565	SpoIID/LytB domain-containing protein	#N/A	#N/A	√			√		√	√	√
503	WP_010873640.1	slr0194	SGL_RS14580	ribose-5-phosphate isomerase RpiA	map00030	Pentose phosphate pathway						√
504	WP_010873643.1	slr0197	SGL_RS14595	helix-hairpin-helix domain-containing protein	#N/A	#N/A			√
505	WP_010873644.1	sll0185	SGL_RS14600	DUF4912 domain-containing protein	#N/A	#N/A		√
506	WP_010873650.1	NULL	SGL_RS18425	DUF3252 domain-containing protein	#N/A	#N/A								√
507	WP_010873654.1	sll0180	SGL_RS14655	efflux RND transporter periplasmic adaptor subunit	#N/A	#N/A	√	√		√			√
508	WP_010873656.1	sll0179	SGL_RS14665	glutamate--tRNA ligase	map00860	Porphyrin and chlorophyll metabolism	√					√	√
509	WP_010873660.1	slr0209	SGL_RS14685	hypothetical protein	#N/A	#N/A			√
510	WP_010873665.1	slr0212	SGL_RS14710	methionine synthase		Cysteine and methionine metabolism			√
511	WP_010873667.1	sll0178	SGL_RS14735	NACHT domain-containing NTPase	#N/A	#N/A					√				√
512	WP_010873674.1	slr0897	SGL_RS14770	glycoside hydrolase family 9 protein	map00500	Starch and sucrose metabolism	√			√	√		√
513	WP_010873679.1	slr0902	SGL_RS14795	cyclic pyranopterin monophosphate synthase MoaC	map00790	Folate biosynthesis	√			√			√
514	WP_010873685.1	slr0906	SGL_RS14825	photosystem II chlorophyll-binding protein CP47	map00195	Photosynthesis	√	√	√	√	√	√	√	√	√
515	WP_010873687.1	slr0909	SGL_RS14835	FkbM family methyltransferase	#N/A	#N/A									√
516	WP_010873688.1	slr0912	SGL_RS14840	class I SAM-dependent methyltransferase	#N/A	#N/A		√
517	WP_010873690.1	slr0914	SGL_RS14850	hypothetical protein	#N/A	#N/A	√			√			√
518	WP_010873695.1	slr0920	SGL_RS14875	NUDIX hydrolase	#N/A	#N/A	√			√			√		√
519	WP_010873698.1	ssl1690	SGL_RS14890	NAD(P)H-quinone oxidoreductase subunit O	#N/A	#N/A					√				√
520	WP_010873703.1	slr0559	SGL_RS14915	ABC transporter substrate-binding protein	map02010	ABC transporters			√			√		√
521	WP_010873710.1	sll0550	SGL_RS14955	flavin reductase	#N/A	#N/A		√
522	WP_010873718.1	slr0572	SGL_RS14995	hypothetical protein	#N/A	#N/A			√
523	WP_010873724.1	slr0574	SGL_RS15020	cytochrome P450	#N/A	#N/A					√
524	WP_010873737.1	ssr1399	SGL_RS15080	30S ribosomal protein S18	map03010	Ribosome			√		√			√
525	WP_010873739.1	slr0829	SGL_RS15095	PAS domain S-box protein	#N/A	#N/A					√
526	WP_010873744.1	slr0833	SGL_RS15120	replicative DNA helicase	map03030	DNA replication	√	√		√		√	√	√
527	WP_010873753.1	sll0827	SGL_RS15165	hypothetical protein	#N/A	#N/A	√					√		√
528	WP_010873754.1	slr0841	SGL_RS15170	META domain-containing protein	#N/A	#N/A						√
529	WP_010873755.1	slr0842	SGL_RS15175	EAL domain-containing protein	#N/A	#N/A		√						√
530	WP_010873762.1	sll0822	SGL_RS15210	hypothetical protein	#N/A	#N/A			√			√		√
531	WP_010873764.1	sll0821	SGL_RS15220	diguanylate cyclase	#N/A	#N/A			√		√			√
532	WP_010873766.1	slr0848	SGL_RS15230	DivIVA domain-containing protein	#N/A	#N/A		√
533	WP_010873771.1	slr0075	SGL_RS15255	Fe-S cluster assembly ATPase SufC	#N/A	#N/A			√		√
534	WP_010873773.1	slr0077	SGL_RS15265	SufS family cysteine desulfurase	map00450	Selenocompound metabolism	√			√			√
535	WP_010873775.1	sll0085	SGL_RS15275	hypothetical protein	#N/A	#N/A		√
536	WP_010873783.1	slr0082	SGL_RS15315	30S ribosomal protein S12 methylthiotransferase RimO	#N/A	#N/A	√			√			√
537	WP_010873787.1	sll0078	SGL_RS15335	threonine--tRNA ligase	map00970	Aminoacyl-tRNA biosynthesis		√				√
538	WP_010873788.1	slr0086	SGL_RS15340	Hsp70 family protein	#N/A	#N/A	√			√			√
539	WP_010873793.1	slr0092	SGL_RS15365	TIGR04283 family arsenosugar biosynthesis glycosyltransferase	#N/A	#N/A		√
540	WP_010873795.1	slr0095	SGL_RS15375	class I SAM-dependent methyltransferase	#N/A	#N/A						√
541	WP_010873808.1	slr0506	SGL_RS15440	protochlorophyllide oxidoreductase	map00860	Porphyrin and chlorophyll metabolism			√			√		√
542	WP_010873813.1	slr0510	SGL_RS15465	mechanosensitive ion channel	#N/A	#N/A		√	√		√
543	WP_010873819.1	slr0513	SGL_RS15495	Fe(3+) ABC transporter substrate-binding protein	map02010	ABC transporters								√	√
544	WP_010873830.1	sll0471	SGL_RS15545	FAD-dependent oxidoreductase	#N/A	#N/A		√
545	WP_010873831.1	sll0470	SGL_RS15550	DUF2808 domain-containing protein	#N/A	#N/A			√
546	WP_010873834.1	sll0467	SGL_RS15565	tRNA preQ1(34) S-adenosylmethionine ribosyltransferase-isomerase QueA	#N/A	#N/A		√
547	WP_010873841.1	slr0616	SGL_RS15600	MFS transporter	#N/A	#N/A	√			√			√
548	WP_010873851.1	slr0623	SGL_RS15650	thioredoxin	#N/A	#N/A			√		√			√
549	WP_010873857.1	slr0626	SGL_RS15680	tetratricopeptide repeat protein	#N/A	#N/A					√
550	WP_010873862.1	slr0104	SGL_RS15710	HD family phosphohydrolase	#N/A	#N/A		√
551	WP_010873865.1	slr0105	SGL_RS15725	AAA family ATPase	#N/A	#N/A						√		√
552	WP_010873870.1	sll0098	SGL_RS15750	23S rRNA (adenine(2503)-C(2))-methyltransferase RlmN	#N/A	#N/A						√
553	WP_010873887.1	slr0121	SGL_RS15840	class A beta-lactamase	map01501	beta-Lactam resistance					√
554	WP_010873889.1	ssl0546	SGL_RS15860	cell division topological specificity factor MinE	#N/A	#N/A						√
555	WP_010873890.1	sll0289	SGL_RS15865	septum site-determining protein MinD	#N/A	#N/A			√		√	√
556	WP_010873895.1	slr0301	SGL_RS15890	pyruvate#x# water dikinase	map00010	Glycolysis / Gluconeogenesis			√						√
557	WP_010873896.1	slr0302	SGL_RS15895	diguanylate cyclase	#N/A	#N/A		√
558	WP_010873901.1	sll0286	SGL_RS15920	GNAT family N-acetyltransferase	#N/A	#N/A									√
559	WP_010873907.1	sll0280	SGL_RS15955	hypothetical protein	#N/A	#N/A		√			√			√
560	WP_010873911.1	slr0314	SGL_RS15975	alpha/beta hydrolase	#N/A	#N/A		√
561	WP_010873923.1	slr0790	SGL_RS16045	UmuC protein	#N/A	#N/A	√			√			√
562	WP_010873927.1	slr0794	SGL_RS16065	CusA/CzcA family heavy metal efflux RND transporter	map02020	Two-component system								√
563	WP_010873934.1	slr0798	SGL_RS16100	cadmium-translocating P-type ATPase	#N/A	#N/A		√
564	WP_010873956.1	slr0697	SGL_RS16205	hydantoinase B/oxoprolinase family protein	map00480	Glutathione metabolism		√
565	WP_010873972.1	slr0707	SGL_RS16290	DNA polymerase I	map03030	DNA replication								√
566	WP_010873990.1	sll0658	SGL_RS16380	DUF3368 domain-containing protein	#N/A	#N/A									√
567	WP_010873994.1	sll0745	SGL_RS16400	6-phosphofructokinase	map00010	Glycolysis / Gluconeogenesis		√							√
568	WP_010873999.1	sll0740	SGL_RS16425	Uma2 family endonuclease	#N/A	#N/A						√
569	WP_010874000.1	sll0739	SGL_RS16430	molybdate ABC transporter permease subunit	map02010	ABC transporters						√
570	WP_010874009.1	sll0043	SGL_RS16475	Hpt domain-containing protein	map02020	Two-component system						√
571	WP_010874010.1	sll0042	SGL_RS16480	chemotaxis protein	#N/A	#N/A								√
572	WP_010874011.1	sll0041	SGL_RS16485	GAF domain-containing protein	map02020	Two-component system	√	√		√	√		√
573	WP_010874013.1	sll0039	SGL_RS16495	response regulator	map02020	Two-component system		√				√
574	WP_010874015.1	slr0031	SGL_RS16505	M61 family metallopeptidase	#N/A	#N/A					√
575	WP_010874016.1	slr0032	SGL_RS16510	branched-chain amino acid transaminase	map00270	Cysteine and methionine metabolism					√
576	WP_010874022.1	sll0033	SGL_RS16540	carotene isomerase	map00906	Carotenoid biosynthesis		√
577	WP_010874024.1	slr0038	SGL_RS16550	hypothetical protein	#N/A	#N/A	√			√					√
578	WP_010874025.1	slr0039	SGL_RS16555	phosphotransacetylase family protein	#N/A	#N/A		√
579	WP_010874027.1	slr0040	SGL_RS16565	ABC transporter substrate-binding protein	map02010	ABC transporters		√	√	√		√	√
580	WP_010874033.1	sll0026	SGL_RS16595	NAD(P)H-quinone oxidoreductase subunit F	map00190	Oxidative phosphorylation			√
581	WP_010874047.1	slr0535	SGL_RS16670	peptidase S8	map02024	Quorum sensing									√
582	WP_010874048.1	slr0536	SGL_RS16675	uroporphyrinogen decarboxylase	map00860	Porphyrin and chlorophyll metabolism	√			√			√
583	WP_010874057.1	sll0502	SGL_RS16720	arginine--tRNA ligase	map00970	Aminoacyl-tRNA biosynthesis						√
584	WP_010874062.1	sll0499	SGL_RS16745	tetratricopeptide repeat protein	#N/A	#N/A		√
585	WP_010874065.1	sll0497	SGL_RS16760	DUF3598 family protein	#N/A	#N/A						√			√
586	WP_010874070.1	sll0493	SGL_RS16795	TrkA family potassium uptake protein	#N/A	#N/A		√
587	WP_010874071.1	sll0902	SGL_RS16800	ornithine carbamoyltransferase	map00220	Arginine biosynthesis		√
588	WP_010874086.1	slr0546	SGL_RS16890	indole-3-glycerol phosphate synthase TrpC	map00400	Phenylalanine, tyrosine and tryptophan biosynthesis					√
589	WP_010874089.1	sll0535	SGL_RS16905	ATP-dependent protease ATP-binding subunit ClpX	#N/A	#N/A									√
590	WP_010874092.1	slr0549	SGL_RS16920	aspartate-semialdehyde dehydrogenase	map00260	Glycine, serine and threonine metabolism	√			√	√		√
591	WP_010874098.1	sll0529	SGL_RS16950	phosphoketolase	#N/A	#N/A		√		√			√
592	WP_010874101.1	sll0525	SGL_RS16965	type II toxin-antitoxin system VapC family toxin	#N/A	#N/A									√
593	WP_010874107.1	sll0520	SGL_RS16995	NAD(P)H-quinone oxidoreductase subunit I	map00190	Oxidative phosphorylation						√
594	WP_010874114.1	sll1343	SGL_RS17040	M1 family metallopeptidase	map00480	Glutathione metabolism		√
595	WP_010874115.1	sll1342	SGL_RS17045	type I glyceraldehyde-3-phosphate dehydrogenase	map00010	Glycolysis / Gluconeogenesis			√			√		√
596	WP_010874120.1	sll1340	SGL_RS17070	DUF3146 family protein	#N/A	#N/A					√
597	WP_010874122.1	sll1338	SGL_RS17080	hypothetical protein	#N/A	#N/A									√
598	WP_010874124.1	slr1428	SGL_RS17090	GTPase family protein	#N/A	#N/A			√			√			√
599	WP_010874125.1	sll1334	SGL_RS17095	GAF domain-containing sensor histidine kinase	#N/A	#N/A	√			√			√
600	WP_010874132.1	sll1367	SGL_RS17135	Crp/Fnr family transcriptional regulator	#N/A	#N/A					√
601	WP_010874140.1	slr1459	SGL_RS17175	allophycocyanin subunit beta	map00196	Photosynthesis - antenna proteins								√
602	WP_010874144.1	slr1462	SGL_RS17195	DUF697 domain-containing protein	#N/A	#N/A		√
603	WP_010874145.1	slr1463	SGL_RS17200	elongation factor G	#N/A	#N/A						√		√
604	WP_010874147.1	ssl2667	SGL_RS17210	NifU family protein	#N/A	#N/A	√			√			√
605	WP_010874172.1	slr0666	SGL_RS17365	hypothetical protein	#N/A	#N/A		√
606	WP_010874176.1	slr1556	SGL_RS17385	2-hydroxyacid dehydrogenase	map00620	Pyruvate metabolism					√
607	WP_010874178.1	slr1557	SGL_RS17395	helix-turn-helix domain-containing protein	#N/A	#N/A	√			√			√
608	WP_010874189.1	slr1567	SGL_RS17460	hypothetical protein	#N/A	#N/A					√
609	WP_010874193.1	slr1570	SGL_RS17480	TIGR00266 family protein	#N/A	#N/A			√			√		√
610	WP_010874208.1	sll1479	SGL_RS17560	6-phosphogluconolactonase	map00030	Pentose phosphate pathway	√				√				√
611	WP_010874209.1	sll1477	SGL_RS17565	CPBP family intramembrane metalloprotease	#N/A	#N/A	√	√		√			√		√
612	WP_010874211.1	slr1583	SGL_RS17575	DUF1815 family protein	#N/A	#N/A						√
613	WP_010874215.1	sll1471	SGL_RS17600	phycobilisome rod-core linker polypeptide	map00196	Photosynthesis - antenna proteins		√
614	WP_010874221.1	slr0746	SGL_RS17630	glucosylglycerol 3-phosphatase	#N/A	#N/A					√
615	WP_010874222.1	slr0747	SGL_RS17635	ABC transporter ATP-binding protein	map02010	ABC transporters		√	√			√
616	WP_010874223.1	sll0736	SGL_RS17640	family 10 glycosylhydrolase	#N/A	#N/A									√
617	WP_010874224.1	sll0735	SGL_RS17645	glycoside hydrolase family 57 protein	map00500	Starch and sucrose metabolism						√
618	WP_010874227.1	slr0750	SGL_RS17660	ferredoxin:protochlorophyllide reductase (ATP-dependent) subunit N	map00860	Porphyrin and chlorophyll metabolism			√		√
619	WP_010874230.1	slr0752	SGL_RS17675	phosphopyruvate hydratase	map00010	Glycolysis / Gluconeogenesis		√		√			√	√
620	WP_010874240.1	sll0726	SGL_RS17740	phosphoglucomutase (alpha-D-glucose-1#x#6-bisphosphate-dependent)	map00010	Glycolysis / Gluconeogenesis	√			√			√
621	WP_010874244.1	sll0723	SGL_RS17765	DUF4114 domain-containing protein	#N/A	#N/A			√		√			√
622	WP_010874245.1	sll0722	SGL_RS17775	hypothetical protein	#N/A	#N/A						√
623	WP_010874246.1	sll0721	SGL_RS17780	hypothetical protein	#N/A	#N/A	√			√			√
624	WP_010874254.1	slr1655	SGL_RS17820	photosystem I reaction center protein subunit XI	map00195	Photosynthesis								√
625	WP_010874259.1	slr1659	SGL_RS17845	hypothetical protein	#N/A	#N/A								√
626	WP_010874272.1	slr1668	SGL_RS17930	molecular chaperone	#N/A	#N/A			√
627	WP_010874278.1	sll0449	SGL_RS17965	hypothetical protein	#N/A	#N/A						√
628	WP_010874281.1	sll0446	SGL_RS17980	hypothetical protein	#N/A	#N/A	√			√		√	√
629	WP_010874282.1	sll0445	SGL_RS17985	hypothetical protein	#N/A	#N/A	√	√		√			√
630	WP_010874288.1	slr0452	SGL_RS18015	dihydroxy-acid dehydratase	map00290	Valine, leucine and isoleucine biosynthesis	√			√			√
631	WP_010874319.1	sll1106	SGL_RS18185	DUF1269 domain-containing protein	#N/A	#N/A	√			√			√
632	WP_010874321.1	slr0585	SGL_RS18195	argininosuccinate synthase	map00220	Arginine biosynthesis									√
633	WP_010874330.1	sll0575	SGL_RS18240	ABC transporter ATP-binding protein	#N/A	#N/A									√
634	WP_010874351.1	slr0604	SGL_RS18350	elongation factor 4	#N/A	#N/A	√			√			√
635	WP_010874353.1	slr0606	SGL_RS18365	glycosyltransferase family 9 protein	#N/A	#N/A								√
636	WP_011153542.1	slr5005	SGL_RS00020	FG-GAP repeat protein	#N/A	#N/A		√						√
637	WP_011153547.1	slr5010	SGL_RS00045	site-specific integrase	#N/A	#N/A						√
638	WP_011153561.1	slr5024	SGL_RS00115	DUF4276 family protein	#N/A	#N/A								√
639	WP_011153566.1	slr5029	SGL_RS00135	IS701 family transposase	#N/A	#N/A						√
640	WP_011153588.1	slr5051	SGL_RS00230	hypothetical protein	#N/A	#N/A		√			√	√			√
641	WP_011153589.1	sll5052	SGL_RS00235	AAA family ATPase	#N/A	#N/A			√
642	WP_011153592.1	slr5055	SGL_RS00250	WecB/TagA/CpsF family glycosyltransferase	#N/A	#N/A					√
643	WP_011153597.1	sll5060	SGL_RS00275	response regulator	#N/A	#N/A					√
644	WP_011153606.1	sll5069	SGL_RS00315	hypothetical protein	#N/A	#N/A								√
645	WP_011153620.1	sll5083	SGL_RS00385	AAA family ATPase	#N/A	#N/A						√			√
646	WP_011153634.1	sll5097	SGL_RS00455	WYL domain-containing transcriptional regulator	#N/A	#N/A		√
647	WP_011153646.1	sll5109	SGL_RS00510	hypothetical protein	#N/A	#N/A			√
648	WP_011153649.1	slr5112	SGL_RS00530	hypothetical protein	#N/A	#N/A	√			√	√		√
649	WP_011153662.1	ssl5125	SGL_RS00590	hypothetical protein	#N/A	#N/A		√			√
650	WP_011153663.1	slr5126	SGL_RS00595	hypothetical protein	#N/A	#N/A		√
651	WP_011153681.1	slr7012	SGL_RS00685	type I-D CRISPR-associated protein Cas7/Csc2	#N/A	#N/A		√
652	WP_011153686.1	ssr7017	SGL_RS00710	CRISPR-associated endonuclease Cas2	#N/A	#N/A			√		√				√
653	WP_011153706.1	slr7037	SGL_RS00795	DUF3854 domain-containing protein	#N/A	#N/A	√	√				√	√
654	WP_011153723.1	slr7054	SGL_RS00885	helix-turn-helix domain-containing protein	#N/A	#N/A	√			√			√
655	WP_011153729.1	slr7060	SGL_RS00910	macro domain-containing protein	#N/A	#N/A			√		√
656	WP_011153731.1	sll7062	SGL_RS00920	hypothetical protein	#N/A	#N/A	√			√			√
657	WP_011153732.1	sll7063	SGL_RS00925	TIGR03986 family CRISPR-associated RAMP protein		#N/A					√
658	WP_011153747.1	sll7078	SGL_RS00995	TIGR03985 family CRISPR-associated protein	#N/A	#N/A					√				√
659	WP_011153748.1	slr7080	SGL_RS01000	hypothetical protein	#N/A	#N/A		√
660	WP_011153753.1	sll7085	SGL_RS01025	hypothetical protein	#N/A	#N/A	√			√			√
661	WP_011153757.1	sll7089	SGL_RS01045	type III-B CRISPR module-associated protein Cmr3	#N/A	#N/A	√			√			√
662	WP_011153758.1	sll7090	SGL_RS01050	type III-B CRISPR-associated protein Cas10/Cmr2	#N/A	#N/A	√			√			√		√
663	WP_011153777.1	sll8006	SGL_RS01155	restriction endonuclease subunit S	#N/A	#N/A								√
664	WP_011153783.1	sll8012	SGL_RS01185	hypothetical protein	#N/A	#N/A	√				√		√
665	WP_011153787.1	slr8016	SGL_RS01205	ParB/RepB/Spo0J family partition protein	#N/A	#N/A		√
666	WP_011153790.1	sll8019	SGL_RS01225	hypothetical protein	#N/A	#N/A		√
667	WP_011153808.1	NULL	SGL_RS18560	GNAT family N-acetyltransferase	#N/A	#N/A					√
668	WP_011153811.1	sll8040	SGL_RS01320	HNH endonuclease	#N/A	#N/A			√
669	WP_011153820.1	slr6001	SGL_RS01370	PAS domain-containing protein	#N/A	#N/A			√
670	WP_011153833.1	slr6014	SGL_RS01435	hypothetical protein	#N/A	#N/A									√
671	WP_011153867.1	ssr6048	SGL_RS01590	hypothetical protein	#N/A	#N/A		√
672	WP_011153872.1	sll6053	SGL_RS01610	ThiF family adenylyltransferase	#N/A	#N/A					√
673	WP_011153877.1	slr6058	SGL_RS01635	CAP domain-containing protein	#N/A	#N/A			√
674	WP_011153892.1	sll6098	SGL_RS01820	Fic family protein	#N/A	#N/A					√
675	WP_011153896.1	slr6102	SGL_RS01835	type I restriction endonuclease subunit R	#N/A	#N/A								√
676	WP_014407066.1	sll1031	SGL_RS02875	ribulose bisphosphate carboxylase small subunit	#N/A	#N/A								√
677	WP_014407074.1	sll1639	SGL_RS04405	urease accessory protein UreD	#N/A	#N/A		√							√
678	WP_014407075.1	sll1941	SGL_RS04580	DNA topoisomerase 4 subunit A	#N/A	#N/A					√				√
679	WP_014407089.1	sll1712	SGL_RS06410	HU family DNA-binding protein	#N/A	#N/A									√
680	WP_014407100.1	sll0851	SGL_RS08200	photosystem II reaction center protein CP43	map00195	Photosynthesis			√		√	√		√	√
681	WP_014407105.1	sll2001	SGL_RS09430	leucyl aminopeptidase	map00480	Glutathione metabolism	√			√			√
682	WP_014407107.1	slr0819	SGL_RS09925	apolipoprotein N-acyltransferase	#N/A	#N/A					√
683	WP_014407111.1	sll1370	SGL_RS10610	mannose-1-phosphate guanylyltransferase	map00051	Fructose and mannose metabolism		√
684	WP_014407113.1	sll1435	SGL_RS10865	Asp-tRNA(Asn)/Glu-tRNA(Gln) amidotransferase subunit GatB	map00970	Aminoacyl-tRNA biosynthesis		√
685	WP_014407122.1	sll0271	SGL_RS11835	transcription antitermination protein NusB	#N/A	#N/A			√
686	WP_014407137.1	sll0207	SGL_RS13560	glucose-1-phosphate thymidylyltransferase	map00521	Streptomycin biosynthesis					√
687	WP_014407145.1	slr0073	SGL_RS15240	Hpt domain-containing protein	#N/A	#N/A			√			√		√
688	WP_014407149.1	sll0784	SGL_RS16150	Nit6803 family nitriliase	map00380	Tryptophan metabolism			√		√			√
689	WP_014407155.1	slr0534	SGL_RS16665	transglycosylase SLT domain-containing protein	#N/A	#N/A					√
690	WP_014407159.1	sll1329	SGL_RS17125	inositol monophosphatase family protein	map00521	Streptomycin biosynthesis			√
691	WP_014407162.1	slr0659	SGL_RS17300	M3 family metallopeptidase	#N/A	#N/A			√		√
692	WP_014407163.1	sll1484	SGL_RS17540	NAD(P)/FAD-dependent oxidoreductase	map00190	Oxidative phosphorylation						√
693	WP_014407165.1	slr1653	SGL_RS17805	amidohydrolase	#N/A	#N/A						√
694	WP_014407167.1	slr0597	SGL_RS18300	bifunctional phosphoribosylaminoimidazolecarboxamide formyltransferase/IMP cyclohydrolase	map00230	Purine metabolism	√			√			√
695	WP_020861380.1	slr1096	SGL_RS02780	dihydrolipoyl dehydrogenase	map00010	Glycolysis / Gluconeogenesis					√
696	WP_020861498.1	NULL	SGL_RS05265	hypothetical protein	#N/A	#N/A								√
697	WP_020861518.1	sll1084	SGL_RS05535	TIGR03960 family B12-binding radical SAM protein	#N/A	#N/A									√
698	WP_020861548.1	NULL	SGL_RS19560	hypothetical protein	#N/A	#N/A		√
699	WP_020861555.1	slr2075	SGL_RS06165	co-chaperone GroES	#N/A	#N/A	√	√	√			√			√
700	WP_020861638.1	sll1316	SGL_RS07320	cytochrome b6-f complex iron-sulfur subunit	map00195	Photosynthesis	√			√			√
701	WP_020861648.1	NULL	SGL_RS07515	hypothetical protein	#N/A	#N/A		√
702	WP_020861875.1	sll0576	SGL_RS18235	NAD-dependent epimerase/dehydratase	#N/A	#N/A								√
703	WP_020861884.1	slr1176	SGL_RS18090	glucose-1-phosphate adenylyltransferase	map00500	Starch and sucrose metabolism			√			√		√
704	WP_020861920.1	NULL	SGL_RS17710	type II toxin-antitoxin system HicB family antitoxin	#N/A	#N/A	√			√			√
705	WP_020862291.1	ssr2723	SGL_RS11475	ATP-dependent Clp protease adapter ClpS	#N/A	#N/A			√		√		√
706	WP_041426059.1	slr0318	SGL_RS16000	endoribonuclease L-PSP	#N/A	#N/A									√
707	WP_041428165.1	slr0978	SGL_RS03525	hypothetical protein	#N/A	#N/A						√
708	WP_048908409.1	slr1226	SGL_RS06690	phosphoribosylaminoimidazolesuccinocarboxamide synthase	map00230	Purine metabolism	√	√				√	√
709	WP_071822673.1	slr0285	SGL_RS11900	radical SAM protein	#N/A	#N/A		√
710	WP_071822677.1	sll1363	SGL_RS17215	ketol-acid reductoisomerase	map00290	Valine, leucine and isoleucine biosynthesis								√
711	WP_102014005.1	NULL	SGL_RS18725	IS5-like element IS5Sa2 family transposase	#N/A	#N/A		√
712	WP_102014006.1	sll1762	SGL_RS07630	amino acid ABC transporter substrate-binding protein	#N/A	#N/A								√
713	WP_158299066.1	NULL	SGL_RS19410	hypothetical protein	#N/A	#N/A			√
714	WP_158299077.1	NULL	SGL_RS19460	hypothetical protein	#N/A	#N/A		√
715	WP_197525960.1	sll1815	SGL_RS05755	nucleoside monophosphate kinase	map00230	Purine metabolism	√		√	√		√	√
716	WP_197525965.1	NULL	SGL_RS19085	IS5 family transposase	#N/A	#N/A		√
