# Supplementary material for: Hik28-dependent and Hik28-independent ABC transporters were revealed by proteome-wide analysis of ΔHik28 under combined stress
Source: BMC Mol Cell Biol. 2022 Jul 6;23:27. doi: 10.1186/s12860-022-00421-w (PMC9258054; doi:10.1186/s12860-022-00421-w)
Supplement: Supplementary file 10 — Additional file 10. [file 12860_2022_421_MOESM10_ESM.xlsx]

## Sheet: Supplement Table 7A
Supplementary Table 7A Total of up- and downregulated proteins detected in Synechocystis-WT and MT strains under all experimental conditions
No.	Accession_number	Old locus tag	New locus tag	protein name	Pathway name	WT([30] vs [16])+N				MT([30] vs [16])+N				WT([30] vs [45])+N				MT([30] vs [45])+N				WT([30] vs [16])-N				MT([30] vs [16])-N				WT ([30] vs [45])-N				MT ([30] vs [45])-N
						1 h		24 h		1 h		24 h		1 h		24 h		1 h		24 h		1 h		24 h		1 h		24 h		1 h		24 h		1 h		24 h
						Log FC	Regulation	Log FC	Regulation	Log FC	Regulation	Log FC	Regulation	Log FC	Regulation	Log FC	Regulation	Log FC	Regulation	Log FC	Regulation	Log FC	Regulation	Log FC	Regulation	Log FC	Regulation	Log FC	Regulation	Log FC	Regulation	Log FC	Regulation	Log FC	Regulation	Log FC	Regulation
1	WP_010871237.1	slr1490	SGL_RS02025	TonB-dependent receptor	#N/A																													-2.24468	down
2	WP_010871246.1	sll1398	SGL_RS02070	photosystem II reaction center protein Psb28	Photosynthesis
3	WP_010871247.1	slr1495	SGL_RS02075	ATP-dependent DNA helicase	#N/A					-3.48128	down
4	WP_010871285.1	slr1128	SGL_RS02275	SPFH/Band 7/PHB domain protein	#N/A			-3.17116	down							-1.51379	down			-3.72991	down			1.89254	up			1.76185	up
5	WP_010871286.1	slr1129	SGL_RS02280	ribonuclease E/G	RNA degradation											2.64737	up			2.04975	up					-2.80095	down							-2.9799	down
6	WP_010871289.1	sll1043	SGL_RS02295	polyribonucleotide nucleotidyltransferase	RNA degradation																													2.12035	up
7	WP_010871317.1	slr0737	SGL_RS02435	photosystem I reaction center subunit II	Photosynthesis													-2.62439	down			-2.44748	down
8	WP_010871326.1	slr0744	SGL_RS02480	translation initiation factor IF-2	#N/A
9	WP_010871360.1	sll0217	SGL_RS02645	flavin reductase	#N/A			-4.21378	down							-4.86214	down																	-2.57309	down
10	WP_010871365.1	sll0145	SGL_RS12170	ribosome recycling factor	#N/A			-1.66355	down																					-2.80915	down
11	WP_010871366.1	sll1325	SGL_RS02680	F0F1 ATP synthase subunit delta	Oxidative phosphorylation	-1.89907	down			1.51328	up											-4.78171	down					-2.85167	down	-4.8534	down
12	WP_010871422.1	slr1780	SGL_RS02970	DUF2488 family protein	#N/A													4.03026	up
13	WP_010871430.1	sll1676	SGL_RS03010	4-alpha-glucanotransferase	Starch and sucrose metabolism																															1.75046	up
14	WP_010871442.1	slr1020	SGL_RS04850	NAD-dependent epimerase/dehydratase family protein	Amino sugar and nucleotide sugar metabolism									4.29782	up									-2.85371	down
15	WP_010871467.1	sll1201	SGL_RS03220	Rpn family recombination-promoting nuclease/putative transposase	#N/A																							1.66552	up
16	WP_010871472.1	slr1295	SGL_RS03245	Fe(3+) ABC transporter substrate-binding protein	ABC transporters															-1.89682	down
17	WP_010871477.1	sll1194	SGL_RS03265	photosystem II complex extrinsic protein PsbU	Photosynthesis																													2.26003	up
18	WP_010871516.1	sll1425	SGL_RS09270	proline--tRNA ligase	Aminoacyl-tRNA biosynthesis											1.94152	up							-1.58024	down
19	WP_010871520.1	slr0974	SGL_RS03485	translation initiation factor IF-3	#N/A			-4.5014	down			-1.78915	down			-5.97748	down											-1.55737	down
20	WP_010871541.1	slr1617	SGL_RS03595	NAD-dependent epimerase/dehydratase family protein	#N/A							1.9027	up
21	WP_010871571.1	ssl1972	SGL_RS03760	hypothetical protein	#N/A																															1.79092	up
22	WP_010871575.1	sll1021	SGL_RS03780	flotillin family protein	#N/A			1.83475	up					-1.86117	down									-2.00314	down
23	WP_010871583.1	slr0670	SGL_RS03820	universal stress protein	#N/A													-2.2198	down
24	WP_010871584.1	sll0656	SGL_RS03825	ExeM/NucH family extracellular endonuclease	#N/A					-5.48783	down							-7.71909	down							-5.27751	down							-3.93738	down
25	WP_010871585.1	sll0654	SGL_RS03830	choice-of-anchor I family protein	#N/A	-6.82366	down			-1.7092	down							2.79319	up	2.79319	up	-3.66571	down	-3.66571	down	-1.76417	down					-3.97555	down	-3.66879	down
26	WP_010871601.1	sll0643	SGL_RS03920	urease accessory protein UreG	#N/A																					-3.52392	down							-2.3487	down
27	WP_010871638.1	slr1604	SGL_RS04115	ATP-dependent zinc metalloprotease FtsH3	Protein families: metabolism							-1.80044	down
28	WP_010871683.1	slr1756	SGL_RS04340	type I glutamate--ammonia ligase	Nitrogen metabolism					-3.03748	down							-3.08073	down			-1.57577	down
29	WP_010871697.1	sll1638	SGL_RS04410	photosystem II protein PsbQ	#N/A	-3.5796	down			-2.798	down			1.59455	up													2.24267	up					-2.44433	down
30	WP_010871747.1	slr2051	SGL_RS04660	phycobilisome rod-core linker polypeptide	Photosynthesis - antenna proteins	-3.53451	down							-1.64077	down							-2.7202	down							-2.84021	down
31	WP_010871758.1|WP_010872079.1|WP_010874252.1	slr1908	SGL_RS04720	iron uptake porin	#N/A
32	WP_010871762.1	sll1837	SGL_RS04740	DUF1036 domain-containing protein	#N/A																					-3.11885	down
33	WP_010871783.1	sll0064	SGL_RS13890	amino acid ABC transporter substrate-binding protein	#N/A	-5.63424	down																							-3.03358	down
34	WP_010871851.1	sll1583	SGL_RS05200	DNA ligase	#N/A													3.77167	up
35	WP_010871858.1	sll1580	SGL_RS05235	phycobilisome rod-core linker polypeptide	Photosynthesis - antenna proteins																					-2.3093	down							-3.52752	down
36	WP_010871861.1	sll1577	SGL_RS05250	phycocyanin subunit beta	Photosynthesis - antenna proteins			-2.48182	down							-4.00076	down									-4.72434	down					-1.70621	down	-6.39501	down
37	WP_010871911.1	slr2030	SGL_RS05505	TIGR03279 family radical SAM protein	#N/A																							2.58052	up
38	WP_010871913.1	slr1133	SGL_RS05520	argininosuccinate lyase	Arginine biosynthesis
39	WP_010871956.1	sll1817	SGL_RS05740	30S ribosomal protein S11	Ribosome
40	WP_010871962.1	slr0032	SGL_RS16510	branched-chain amino acid transaminase	Cysteine and methionine metabolism											-1.87832	down							-1.67022	down
41	WP_010871963.1	sll1812	SGL_RS05770	30S ribosomal protein S5	Ribosome																							1.88074	up
42	WP_010871969.1	sll1806	SGL_RS05800	50S ribosomal protein L14	Ribosome
43	WP_010871972.1	sll1908	SGL_RS08600	phosphoglycerate dehydrogenase	Glycine, serine and threonine metabolism			-2.43746	down													-6.32074	down									3.41809	up
44	WP_010871973.1	sll1804	SGL_RS05820	30S ribosomal protein S3	Ribosome
45	WP_010871976.1	slr0020	SGL_RS13500	ATP-dependent DNA helicase RecG	Homologous recombination			3.45111	up					3.12964	up							-2.17255	down
46	WP_010871977.1	sll1801	SGL_RS05840	50S ribosomal protein L23	Ribosome					-1.84925	down
47	WP_010871978.1	sll1800	SGL_RS05845	50S ribosomal protein L4	Ribosome																					-3.93254	down							-4.53344	down
48	WP_010871989.1	slr1901	SGL_RS05900	ATP-binding cassette domain-containing protein	Quorum sensing																					-1.90912	down
49	WP_010871994.1	sll1789	SGL_RS05925	DNA-directed RNA polymerase subunit beta''	RNA polymerase													-5.13386	down
50	WP_010871998.1	sll1124	SGL_RS05945	PAS domain S-box protein	#N/A
51	WP_010872041.1	slr2076	SGL_RS06170	chaperonin GroEL	RNA degradation			-4.22066	down			-1.88568	down			-7.36354	down			-4.70791	down					-5.36407	down					-2.92106	down	-6.10258	down	-4.15771	down
52	WP_010872047.1	sll0377	SGL_RS14485	transcription-repair coupling factor	Nucleotide excision repair	-3.23173	down																									-1.58496	down
53	WP_010872048.1	sll1744	SGL_RS06205	50S ribosomal protein L1	Ribosome							2.70053	up					1.61223	up	2.22602	up
54	WP_010872049.1	sll1743	SGL_RS06210	50S ribosomal protein L11	Ribosome											2.64529	up															2.52446	up
55	WP_010872068.1	slr1835	SGL_RS06310	photosystem I core protein PsaB	Photosynthesis			1.52773	up													1.59301	up
56	WP_010872075.1	sll1721	SGL_RS06345	alpha-ketoacid dehydrogenase subunit beta	Glycolysis / Gluconeogenesis							-3.53162	down							-2.47254	down													1.70223	up
57	WP_010872079.1	slr1841	SGL_RS06365	iron uptake porin	#N/A															4.36619	up	2.37829	up			1.73473	up
58	WP_010872082.1	slr1844	SGL_RS06380	excinuclease ABC subunit UvrA	Nucleotide excision repair																															-1.77281	down
59	WP_010872122.1	sll1450	SGL_RS06595	ABC transporter substrate-binding protein	Nitrogen metabolism													1.97068	up															-1.85789	down
60	WP_010872138.1	slr1224	SGL_RS06675	ABC transporter ATP-binding protein	ABC transporters													-5.53432	down
61	WP_010872163.1	slr1238	SGL_RS06800	glutathione synthase	Cysteine and methionine metabolism	-2.74594	down			-1.89965	down			-2.84962	down			-2.7162	down							2.35884	up
62	WP_010872174.1	slr1438	SGL_RS06860	aldose 1-epimerase	#N/A															2.06137	up
63	WP_010872200.1	slr1356	SGL_RS07010	30S ribosomal protein S1	Ribosome																					-3.51187	down							-3.23147	down
64	WP_010872227.1	ssr1480	SGL_RS07155	RNA-binding protein	#N/A							-2.36888	down
65	WP_010872264.1	slr1403	SGL_RS07345	FG-GAP repeat protein	#N/A
66	WP_010872270.1	sll1307	SGL_RS07375	heme-binding protein	#N/A
67	WP_010872277.1	slr1852	SGL_RS07410	hypothetical protein	#N/A																															2.59131	up
68	WP_010872387.1	sll1689	SGL_RS07975	RNA polymerase sigma factor#x# RpoD/SigA family	#N/A							-1.64047	down							-2.2488	down	1.62617	up
69	WP_010872400.1	sll1626	SGL_RS08040	repressor LexA	#N/A																															-1.71293	down
70	WP_010872406.1	sll1621	SGL_RS08075	peroxiredoxin	#N/A
71	WP_010872466.1	slr1247	SGL_RS08390	phosphate ABC transporter substrate-binding protein PstS	ABC transporters	-3.85695	down															2.07495	up							4.62296	up
72	WP_010872495.1	sll0380	SGL_RS14460	glycosyltransferase family 4 protein	#N/A									-4.94579	down							3.3904	up
73	WP_010872503.1	slr2067	SGL_RS08580	allophycocyanin alpha chain	Photosynthesis - antenna proteins	-8.45248	down																			-7.35365	down							-8.50825	down
74	WP_010872507.1	sll1326	SGL_RS02675	F0F1 ATP synthase subunit alpha	Oxidative phosphorylation	-2.10725	down							-2.12363	down									-4.62631	down							-6.41573	down
75	WP_010872514.1	sll1905	SGL_RS08635	response regulator	Two-component system									-1.87869	down											-1.70139	down	-1.70139	down
76	WP_010872548.1	slr1793	SGL_RS03080	transaldolase	Pentose phosphate pathway									1.76093	up							-2.99571	down							-3.89497	down
77	WP_010872566.1	slr0261	SGL_RS08920	NAD(P)H-quinone oxidoreductase subunit H	Oxidative phosphorylation																					1.75061	up
78	WP_010872589.1	sll0240	SGL_RS09035	ABC transporter ATP-binding protein	ABC transporters																					-1.99955	down
79	WP_010872623.1	slr2104	SGL_RS09220	response regulator	#N/A													-2.04901	down
80	WP_010872633.1	sll1479	SGL_RS17560	6-phosphogluconolactonase	Pentose phosphate pathway			4.93967	up					3.88127	up							-1.51575	down							-1.60188	down
81	WP_010872638.1	slr1506	SGL_RS09295	alpha/beta hydrolase	#N/A																					-3.35746	down							-3.91698	down
82	WP_010872646.1	slr1513	SGL_RS09340	hypothetical protein	#N/A															-3.31055	down
83	WP_010872652.1	slr0542	SGL_RS16735	ATP-dependent Clp endopeptidase proteolytic subunit ClpP	#N/A									-8.24665	down							-5.07048	down	-5.07048	down
84	WP_010872691.1	sll1994	SGL_RS09590	porphobilinogen synthase	Porphyrin and chlorophyll metabolism													2.11155	up
85	WP_010872712.1	slr1329	SGL_RS09705	F0F1 ATP synthase subunit beta	Oxidative phosphorylation																					-3.09877	down							-4.43613	down
86	WP_010872794.1	slr1351	SGL_RS10140	UDP-N-acetylmuramoyl-tripeptide--D-alanyl-D-alanine ligase	Lysine biosynthesis															-2.51363	down
87	WP_010872796.1	sll1244	SGL_RS10150	50S ribosomal protein L9	Ribosome	1.62242	up			5.69241	up			3.8442	up													4.02065	up							4.7961	up
88	WP_010872811.1	sll0928	SGL_RS03465	allophycocyanin subunit alpha-B	Photosynthesis									-1.93161	down							-3.79141	down									2.87913	up
89	WP_010872844.1	sll1873	SGL_RS10395	hypothetical protein	#N/A																	-2.93956	down			-2.32107	down			-3.19247	down			-2.15572	down
90	WP_010872886.1	sll1181	SGL_RS10625	HlyD family efflux transporter periplasmic adaptor subunit	Bacterial secretion system																	-1.82883	down					-3.32672	down					-3.85112	down
91	WP_010872893.1	slr1270	SGL_RS10665	TolC family protein	#N/A													4.60666	up
92	WP_010872904.1	sll1172	SGL_RS10720	threonine synthase	Glycine, serine and threonine metabolism					1.84258	up											-2.43514	down
93	WP_010872907.1	slr1281	SGL_RS10735	NAD(P)H-quinone oxidoreductase subunit J	Oxidative phosphorylation	-1.77831	down	-3.68699	down					-3.63882	down	-2.08175	down											-3.32672	down							-2.01478	down
94	WP_010872941.1	sll1099	SGL_RS10925	elongation factor Tu	#N/A																					-8.41413	down							-8.72461	down
95	WP_010872942.1	sll1098	SGL_RS10930	elongation factor G	#N/A																													4.26813	up
96	WP_010872943.1	sll1097	SGL_RS10935	30S ribosomal protein S7	Ribosome																	-3.37349	down											2.14055	up
97	WP_010872947.1	slr1160	SGL_RS10955	hypothetical protein	#N/A			-1.79497	down									3.88999	up							2.34896	up									2.68324	up
98	WP_010872964.1	slr1171	SGL_RS11045	glutathione peroxidase	#N/A			1.98729	up							3.40281	up					-2.13014	down
99	WP_010872976.1	slr1674	SGL_RS11105	DUF760 domain-containing protein	#N/A					2.76453	up
100	WP_010872989.1	sll1561	SGL_RS11170	L-glutamate gamma-semialdehyde dehydrogenase	Alanine, aspartate and glutamate metabolism																													-2.9386	down
101	WP_010873010.1	sll1553	SGL_RS11275	phenylalanine--tRNA ligase subunit beta	Aminoacyl-tRNA biosynthesis																													2.6812	up
102	WP_010873013.1	sll0920	SGL_RS11290	phosphoenolpyruvate carboxylase	Pyruvate metabolism																					1.56389	up
103	WP_010873020.1	sll0915	SGL_RS11325	insulinase family protein	#N/A			-2.83299	down															-1.8429	down
104	WP_010873029.1	NULL	SGL_RS17710	type II toxin-antitoxin system HicB family antitoxin	#N/A	1.79857	up															2.07182	up
105	WP_010873039.1	slr0952	SGL_RS11420	class 1 fructose-bisphosphatase	Glycolysis / Gluconeogenesis
106	WP_010873079.1	NULL	SGL_RS19635	hypothetical protein	#N/A			-3.21753	down
107	WP_010873097.1	ssr7017	SGL_RS00710	CRISPR-associated endonuclease Cas2	#N/A			2.39141	up
108	WP_010873120.1	sll0267	SGL_RS11860	EAL domain-containing protein	#N/A
109	WP_010873133.1	slr0288	SGL_RS11925	glutamine synthetase III	Arginine biosynthesis									-2.03671	down													-4.44001	down
110	WP_010873135.1	sll0258	SGL_RS11935	cytochrome c-550	Photosynthesis									2.05248	up	2.05248	up					-4.87644	down	-3.38457	down					-3.36645	down					1.85936	up
111	WP_010873144.1	slr0394	SGL_RS11980	phosphoglycerate kinase	Glycolysis / Gluconeogenesis			-2.14879	down							-1.61131	down									-4.0511	down					2.89406	up	-5.24215	down
112	WP_010873146.1	sll0362	SGL_RS11990	alanine--tRNA ligase	Aminoacyl-tRNA biosynthesis	-1.98114	down																			2.04016	up
113	WP_010873156.1	ssl0707	SGL_RS12045	P-II family nitrogen regulator	Two-component system																															3.7354	up
114	WP_010873168.1	slr0145	SGL_RS12110	hypothetical protein	#N/A							-2.01302	down
115	WP_010873180.1	slr1643	SGL_RS11630	ferredoxin--NADP(+) reductase	Photosynthesis									2.00752	up							-2.37884	down							-2.87134	down
116	WP_010873190.1	slr0164	SGL_RS12225	ATP-dependent Clp protease proteolytic subunit	#N/A															2.63203	up
117	WP_010873225.1	slr1939	SGL_RS12410	M48 family metalloprotease	#N/A									3.79166	up															-2.45891	down
118	WP_010873236.1	sll1841	SGL_RS12465	2-oxo acid dehydrogenase subunit E2	Glycolysis / Gluconeogenesis													-2.57233	down
119	WP_010873271.1	slr0335	SGL_RS12650	phycobiliprotein ApcE	Photosynthesis - antenna proteins	-5.64626	down															-2.38907	down			-5.64951	down			-1.92582	down			-6.5615	down
120	WP_010873279.1	slr0172	SGL_RS12700	CBS domain-containing protein	#N/A			-4.46344	down	2.99586	up							2.11348	up
121	WP_010873349.1	sll0767	SGL_RS13065	50S ribosomal protein L20	Ribosome	-3.62532	down					-2.66614	down	2.44859	up			1.53474	up									3.18656	up
122	WP_010873352.1	sll0765	SGL_RS13080	rhodanese-related sulfurtransferase	#N/A
123	WP_010873401.1	slr0357	SGL_RS13330	histidine--tRNA ligase	Aminoacyl-tRNA biosynthesis									-2.04242	down													-2.13873	down
124	WP_010873412.1	sll0018	SGL_RS13385	fructose-bisphosphate aldolase class II	Glycolysis / Gluconeogenesis													1.9773	up					-3.48933	down	4.47488	up					-4.16859	down
125	WP_010873415.1	slr0006	SGL_RS13400	L-threonylcarbamoyladenylate synthase	#N/A					-2.30054	down																					4.75278	up
126	WP_010873418.1	slr0009	SGL_RS13415	form I ribulose bisphosphate carboxylase large subunit	Glyoxylate and dicarboxylate metabolism																					-4.15578	down							-5.21038	down
127	WP_010873434.1	sll0427	SGL_RS11735	photosystem II manganese-stabilizing polypeptide	Photosynthesis											2.08866	up							-2.52959	down							-2.39208	down
128	WP_010873453.1	sll0199	SGL_RS13610	plastocyanin	Photosynthesis	3.37943	up	-2.83869	down			-2.91002	down	-3.79981	down			-5.22257	down							2.21783	up	2.21783	up
129	WP_010873456.1	slr0228	SGL_RS13625	ATP-dependent zinc metalloprotease FtsH2	#N/A													-1.52593	down			-3.19209	down	-6.1663	down
130	WP_010873466.1	sll0416	SGL_RS13680	chaperonin GroEL	RNA degradation																					-1.77011	down							-3.93641	down
131	WP_010873473.1	sll0412	SGL_RS13710	DUF445 domain-containing protein	#N/A							-1.67396	down
132	WP_010873508.1	slr0506	SGL_RS15440	protochlorophyllide oxidoreductase	Porphyrin and chlorophyll metabolism									-2.93934	down									-2.73397	down							-3.40013	down
133	WP_010873514.1	slr2060	SGL_RS08540	1-acyl-sn-glycerol-3-phosphate acyltransferase	#N/A									1.91865	up
134	WP_010873525.1	sll0053	SGL_RS13980	acetyl-CoA carboxylase biotin carboxylase subunit	Fatty acid biosynthesis	1.70435	up																													-2.07731	down
135	WP_010873527.1	sll0051	SGL_RS13990	nucleoside deaminase	#N/A											-2.10393	down							-1.78778	down
136	WP_010873536.1	sll0459	SGL_RS14040	excinuclease ABC subunit B	Nucleotide excision repair
137	WP_010873568.1	sll0680	SGL_RS14200	phosphate ABC transporter substrate-binding protein PstS	ABC transporters															-1.88468	down							-2.4961	down
138	WP_010873569.1	sll0679	SGL_RS14205	PstS family phosphate ABC transporter substrate-binding protein	ABC transporters							-2.92275	down					-2.92006	down	-2.43973	down															-1.87714	down
139	WP_010873572.1	sll0617	SGL_RS14225	PspA/IM30 family protein	#N/A			-2.37803	down							-2.40892	down	-5.65563	down							-5.42532	down							-6.51944	down
140	WP_010873614.1	sll1596	SGL_RS08830	circadian clock KaiB family protein	#N/A			-2.32761	down							-2.65238	down							-1.54785	down					-4.05037	down
141	WP_010873617.1	sll1813	SGL_RS05765	50S ribosomal protein L15	Ribosome									1.82274	up									-1.73746	down
142	WP_010873622.1	sll1805	SGL_RS05815	50S ribosomal protein L16	Ribosome									-2.36412	down																	-2.22008	down
143	WP_010873625.1	sll0374	SGL_RS14500	urea ABC transporter ATP-binding subunit UrtE	ABC transporters					4.04824	up									-2.56463	down
144	WP_010873626.1	sll0373	SGL_RS14505	glutamate-5-semialdehyde dehydrogenase	Arginine and proline metabolism													-2.52429	down
145	WP_010873640.1	slr0194	SGL_RS14580	ribose-5-phosphate isomerase RpiA	Pentose phosphate pathway	2.90448	up					2.49106	up
146	WP_010873644.1	sll0185	SGL_RS14600	DUF4912 domain-containing protein	#N/A					3.03762	up
147	WP_010873660.1	slr0209	SGL_RS14685	hypothetical protein	#N/A
148	WP_010873665.1	slr0212	SGL_RS14710	methionine synthase	Cysteine and methionine metabolism																															1.83251	up
149	WP_010873667.1	sll0178	SGL_RS14735	NACHT domain-containing NTPase	#N/A	-1.57985	down					-2.57997	down			-3.86947	down	-7.74186	down			-5.86515	down	-5.07967	down							-4.86971	down
150	WP_010873703.1	slr0559	SGL_RS14915	ABC transporter substrate-binding protein	ABC transporters													1.92571	up											-2.01059	down					3.12195	up
151	WP_010873710.1	slr1516	SGL_RS09370	superoxide dismutase	#N/A	-1.85564	down							2.16485	up
152	WP_010873744.1	slr0833	SGL_RS15120	replicative DNA helicase	DNA replication																					-1.98052	down							-2.04936	down
153	WP_010873755.1	slr0842	SGL_RS15175	EAL domain-containing protein	#N/A															-2.70127	down													-4.05107	down
154	WP_010873762.1	sll0822	SGL_RS15210	hypothetical protein	#N/A
155	WP_010873766.1	slr0848	SGL_RS15230	DivIVA domain-containing protein	#N/A													2.12691	up
156	WP_010873771.1	slr0075	SGL_RS15255	Fe-S cluster assembly ATPase SufC	#N/A																							1.9576	up
157	WP_010873788.1	slr0086	SGL_RS15340	Hsp70 family protein	#N/A
158	WP_010873808.1	sll1802	SGL_RS05835	50S ribosomal protein L2	Ribosome									-2.006	down							-1.72053	down
159	WP_010873813.1	slr0510	SGL_RS15465	mechanosensitive ion channel	#N/A																					-2.28703	down
160	WP_010873819.1	slr0513	SGL_RS15495	Fe(3+) ABC transporter substrate-binding protein	ABC transporters													-1.99611	down	-2.20618	down											1.53586	up
161	WP_010873851.1	slr0623	SGL_RS15650	thioredoxin	#N/A	1.74037	up							-2.14428	down					-4.60391	down			1.70286	up			1.65655	up
162	WP_010873895.1	slr0301	SGL_RS15890	pyruvate#x# water dikinase	Glycolysis / Gluconeogenesis			-2.11109	down	-2.618	down
163	WP_010873896.1	slr0302	SGL_RS15895	diguanylate cyclase	#N/A							6.18443	up
164	WP_010873907.1	sll0280	SGL_RS15955	hypothetical protein	#N/A																													2.16321	up
165	WP_010874011.1	sll0041	SGL_RS16485	GAF domain-containing protein	Two-component system									-2.09034	down			1.68732	up							-2.49128	down									2.09523	up
166	WP_010874013.1	sll0039	SGL_RS16495	response regulator	Two-component system							-3.17983	down							1.57819	up
167	WP_010874016.1	slr0060	SGL_RS13925	patatin-like phospholipase family protein	#N/A											1.9852	up
168	WP_010874022.1	sll0033	SGL_RS16540	carotene isomerase	Carotenoid biosynthesis
169	WP_010874027.1	slr0040	SGL_RS16565	ABC transporter substrate-binding protein	ABC transporters	3.82851	up																			1.77117	up
170	WP_010874057.1	sll0502	SGL_RS16720	arginine--tRNA ligase	Aminoacyl-tRNA biosynthesis							2.14886	up
171	WP_010874060.1	sll1745	SGL_RS06200	50S ribosomal protein L10	Ribosome	-1.63645	down																							1.53814	up
172	WP_010874062.1	sll0550	SGL_RS14955	flavin reductase	#N/A			-2.8011	down
173	WP_010874115.1	sll1342	SGL_RS17045	type I glyceraldehyde-3-phosphate dehydrogenase	Glycolysis / Gluconeogenesis
174	WP_010874122.1	sll1338	SGL_RS17080	hypothetical protein	#N/A	-6.42274	down																									-4.25873	down
175	WP_010874124.1	slr1428	SGL_RS17090	GTPase family protein	#N/A																			-2.03299	down			-2.31331	down			-4.14027	down			-2.0626	down
176	WP_010874145.1	slr1463	SGL_RS17200	elongation factor G	#N/A	-3.63744	down	-3.63744	down																					3.78786	up
177	WP_010874157.1	sll0499	SGL_RS16745	tetratricopeptide repeat protein	#N/A									-4.33839	down
178	WP_010874158.1	slr0657	SGL_RS17290	aspartate kinase	Glycine, serine and threonine metabolism															-2.51447	down
179	WP_010874178.1	slr1557	SGL_RS17395	helix-turn-helix domain-containing protein	#N/A	-1.69682	down																	5.87063	up
180	WP_010874193.1	slr1570	SGL_RS17480	TIGR00266 family protein	#N/A													-3.62798	down	-2.53011	down							2.10684	up					1.86169	up
181	WP_010874208.1	slr0656	SGL_RS17280	GNAT family N-acetyltransferase	#N/A											-4.42721	down
182	WP_010874209.1	sll1477	SGL_RS17565	CPBP family intramembrane metalloprotease	#N/A	-2.46734	down																			1.57311	up
183	WP_010874222.1	slr0747	SGL_RS17635	ABC transporter ATP-binding protein	ABC transporters							-4.08899	down							-3.3981	down
184	WP_010874230.1	slr0752	SGL_RS17675	phosphopyruvate hydratase	Glycolysis / Gluconeogenesis																													2.62102	up
185	WP_010874281.1	sll0446	SGL_RS17980	hypothetical protein	#N/A	4.63463	up																	1.88606	up			-3.06583	down
186	WP_010874319.1	sll1106	SGL_RS18185	DUF1269 domain-containing protein	#N/A	2.31564	up							6.96219	up									-4.87314	down
187	WP_010874337.1	sll0569	SGL_RS18280	recombinase RecA	Homologous recombination
188	WP_011153542.1	slr5005	SGL_RS00020	FG-GAP repeat protein	#N/A							-3.2649	down
189	WP_011153588.1	slr5051	SGL_RS00230	hypothetical protein	#N/A																					1.89361	up
190	WP_011153649.1	slr5112	SGL_RS00530	hypothetical protein	#N/A															-1.57346	down					2.3013	up
191	WP_011153686.1	slr1963	SGL_RS10230	orange carotenoid-binding protein	#N/A									-1.69155	down							-5.21654	down							-5.02409	down
192	WP_011153706.1	slr7037	SGL_RS00795	DUF3854 domain-containing protein	#N/A							-1.6039	down									-1.89607	down					1.52423	up
193	WP_011153753.1	sll7085	SGL_RS01025	hypothetical protein	#N/A
194	WP_011153758.1	sll7090	SGL_RS01050	type III-B CRISPR-associated protein Cas10/Cmr2	#N/A
195	WP_011153892.1	sll6098	SGL_RS01820	Fic family protein	#N/A															2.91938	up
196	WP_014407074.1	sll1639	SGL_RS04405	urease accessory protein UreD	#N/A
197	WP_014407100.1	sll0851	SGL_RS08200	photosystem II reaction center protein CP43	Photosynthesis							-2.39603	down							-2.44607	down
198	WP_014407105.1	sll2001	SGL_RS09430	leucyl aminopeptidase	Glutathione metabolism									4.15974	up											2.80047	up
199	WP_014407145.1	slr0073	SGL_RS15240	Hpt domain-containing protein	#N/A					-2.04995	down	-2.59543	down	-1.69321	down			-2.94072	down									2.39194	up
200	WP_020861555.1	slr2075	SGL_RS06165	co-chaperone GroES	#N/A													3.53601	up									-5.40853	down							-6.82231	down
201	WP_020861638.1	sll1316	SGL_RS07320	cytochrome b6-f complex iron-sulfur subunit	Photosynthesis	-1.63618	down									6.98365	up	2.83111	up					-1.63388	down							2.94239	up
202	WP_020861875.1	sll0576	SGL_RS18235	NAD-dependent epimerase/dehydratase	#N/A
203	WP_020861884.1	slr1176	SGL_RS18090	glucose-1-phosphate adenylyltransferase	Starch and sucrose metabolism																							-2.69457	down
204	WP_020861920.1	slr0947	SGL_RS11370	response regulator transcription factor	Two-component system									5.979	up							-2.68571	down
205	WP_020862291.1	ssr2723	SGL_RS11475	ATP-dependent Clp protease adapter ClpS	#N/A																							1.58992	up
206	WP_048908409.1	slr1226	SGL_RS06690	phosphoribosylaminoimidazolesuccinocarboxamide synthase	Purine metabolism	4.99341	up			2.31697	up							4.7079	up			9.11721	up
207	WP_197525960.1	sll1815	SGL_RS05755	nucleoside monophosphate kinase	Purine metabolism	3.10493	up			-2.04908	down	-2.21302	down	-3.1902	down							-2.08201	down					1.50816	up

## Sheet: Supplement Table 7B
Supplementary Table 7B Table 5B List of up- and downregulated proteins detected in Synechocystis-WT strain under temperature stress
No.	Accession_number	Old locus tag	New locus tag	Protein name	Pathway name	WT([30] vs [16])+N				WT([30] vs [45])+N
						1 h		24 h		1 h		24 h
						Log FC	Regulation	Log FC	Regulation	Log FC	Regulation	Log FC	Regulation
1	WP_010871442.1	slr1020	SGL_RS04850	NAD-dependent epimerase/dehydratase family protein	Amino sugar and nucleotide sugar metabolism					4.29782	up
2	WP_010871516.1	sll1425	SGL_RS09270	proline--tRNA ligase	Aminoacyl-tRNA biosynthesis							1.94152	up
3	WP_010871962.1	slr0032	SGL_RS16510	branched-chain amino acid transaminase	Cysteine and methionine metabolism							-1.87832	down
4	WP_010871972.1	sll1908	SGL_RS08600	phosphoglycerate dehydrogenase	Glycine, serine and threonine metabolism			-2.43746	down
5	WP_010871976.1	slr0020	SGL_RS13500	ATP-dependent DNA helicase RecG	Homologous recombination			3.45111	up	3.12964	up
6	WP_010872047.1	sll0377	SGL_RS14485	transcription-repair coupling factor	Nucleotide excision repair	-3.23173	down
7	WP_010872507.1	sll1326	SGL_RS02675	F0F1 ATP synthase subunit alpha	Oxidative phosphorylation	-2.10725	down			-2.12363	down
8	WP_010872548.1	slr1793	SGL_RS03080	transaldolase	Pentose phosphate pathway					1.76093	up
9	WP_010872633.1	sll1479	SGL_RS17560	6-phosphogluconolactonase	Pentose phosphate pathway			4.93967	up	3.88127	up
10	WP_010872811.1	sll0928	SGL_RS03465	allophycocyanin subunit alpha-B	Photosynthesis					-1.93161	down
11	WP_010873180.1	slr1643	SGL_RS11630	ferredoxin--NADP(+) reductase	Photosynthesis					2.00752	up
12	WP_010873434.1	sll0427	SGL_RS11735	photosystem II manganese-stabilizing polypeptide	Photosynthesis							2.08866	up
13	WP_010873508.1	slr0506	SGL_RS15440	protochlorophyllide oxidoreductase	Porphyrin and chlorophyll metabolism					-2.93934	down
14	WP_010873617.1	sll1813	SGL_RS05765	50S ribosomal protein L15	Ribosome					1.82274	up
15	WP_010873622.1	sll1805	SGL_RS05815	50S ribosomal protein L16	Ribosome					-2.36412	down
16	WP_010873808.1	sll1802	SGL_RS05835	50S ribosomal protein L2	Ribosome					-2.006	down
17	WP_010874060.1	sll1745	SGL_RS06200	50S ribosomal protein L10	Ribosome	-1.63645	down
18	WP_020861920.1	slr0947	SGL_RS11370	response regulator transcription factor	Two-component system					5.979	up
19	WP_010873614.1	sll1596	SGL_RS08830	circadian clock KaiB family protein	#N/A			-2.32761	down			-2.65238	down
20	WP_011153686.1	slr1963	SGL_RS10230	orange carotenoid-binding protein	#N/A					-1.69155	down
21	WP_010871365.1	sll0145	SGL_RS12170	ribosome recycling factor	#N/A			-1.66355	down
22	WP_010871783.1	sll0064	SGL_RS13890	amino acid ABC transporter substrate-binding protein	#N/A	-5.63424	down
23	WP_010872495.1	sll0380	SGL_RS14460	glycosyltransferase family 4 protein	#N/A					-4.94579	down
24	WP_010872652.1	slr0542	SGL_RS16735	ATP-dependent Clp endopeptidase proteolytic subunit ClpP	#N/A					-8.24665	down
25	WP_010873029.1	NULL	SGL_RS17710	type II toxin-antitoxin system HicB family antitoxin	#N/A	1.79857	up
26	WP_010873079.1	NULL	SGL_RS19635	hypothetical protein	#N/A			-3.21753	down
27	WP_010873097.1	ssr7017	SGL_RS00710	CRISPR-associated endonuclease Cas2	#N/A			2.39141	up
28	WP_010873514.1	slr2060	SGL_RS08540	1-acyl-sn-glycerol-3-phosphate acyltransferase	#N/A					1.91865	up
29	WP_010873710.1	slr1516	SGL_RS09370	superoxide dismutase	#N/A	-1.85564	down			2.16485	up
30	WP_010874016.1	slr0060	SGL_RS13925	patatin-like phospholipase family protein	#N/A							1.9852	up
31	WP_010874062.1	sll0550	SGL_RS14955	flavin reductase	#N/A			-2.8011	down
32	WP_010874157.1	sll0499	SGL_RS16745	tetratricopeptide repeat protein	#N/A					-4.33839	down
33	WP_010874208.1	slr0656	SGL_RS17280	GNAT family N-acetyltransferase	#N/A							-4.42721	down

## Sheet: Supplement Table 7C
Supplementary Table 7C List of up- and downregulated proteins detected in Synechocystis-WT strain under the combine stress of temperature and nitrogen depletion
No.	Accession_number	Old locus tag	New locus tag	Protein name	Pathway name	WT([30] vs [16])-N				WT ([30] vs [45])-N
						1 h		24 h		1 h		24 h
						Log FC	Regulation	Log FC	Regulation	Log FC	Regulation	Log FC	Regulation
1	WP_010871913.1	slr1133	SGL_RS05520	argininosuccinate lyase	Arginine biosynthesis			-2.85371	down
2	WP_010874022.1	sll0033	SGL_RS16540	carotene isomerase	Carotenoid biosynthesis			-1.58024	down
3	WP_010873039.1	slr0952	SGL_RS11420	class 1 fructose-bisphosphatase	Glycolysis / Gluconeogenesis			-1.67022	down
4	WP_010874115.1	sll1342	SGL_RS17045	type I glyceraldehyde-3-phosphate dehydrogenase	Glycolysis / Gluconeogenesis	-6.32074	down					3.41809	up
5	WP_010874337.1	sll0569	SGL_RS18280	recombinase RecA	Homologous recombination	-2.17255	down
6	WP_010873536.1	sll0459	SGL_RS14040	excinuclease ABC subunit B	Nucleotide excision repair							-1.58496	down
7	WP_010871246.1	sll1398	SGL_RS02070	photosystem II reaction center protein Psb28	Photosynthesis			-4.62631	down			-6.41573	down
8	WP_010871956.1	sll1817	SGL_RS05740	30S ribosomal protein S11	Ribosome	-2.99571	down			-3.89497	down
9	WP_010871969.1	sll1806	SGL_RS05800	50S ribosomal protein L14	Ribosome	-1.51575	down			-1.60188	down
10	WP_010871973.1	sll1804	SGL_RS05820	30S ribosomal protein S3	Ribosome	-3.79141	down					2.87913	up
11	WP_010871326.1	slr0744	SGL_RS02480	translation initiation factor IF-2	#N/A	-2.37884	down			-2.87134	down
12	WP_014407074.1	sll1639	SGL_RS04405	urease accessory protein UreD	#N/A			-2.52959	down			-2.39208	down
13	WP_010871998.1	sll1124	SGL_RS05945	PAS domain S-box protein	#N/A			-2.73397	down			-3.40013	down
14	WP_010872270.1	sll1307	SGL_RS07375	heme-binding protein	#N/A			-1.73746	down
15	WP_010872406.1	sll1621	SGL_RS08075	peroxiredoxin	#N/A							-2.22008	down
16	WP_010873120.1	sll0267	SGL_RS11860	EAL domain-containing protein	#N/A	-1.72053	down
17	WP_010873352.1	sll0765	SGL_RS13080	rhodanese-related sulfurtransferase	#N/A					1.53814	up
18	WP_010873660.1	slr0209	SGL_RS14685	hypothetical protein	#N/A	-2.68571	down
19	WP_010873762.1	sll0822	SGL_RS15210	hypothetical protein	#N/A			-1.54785	down	-4.05037	down
20	WP_020861875.1	sll0576	SGL_RS18235	NAD-dependent epimerase/dehydratase	#N/A	-5.21654	down			-5.02409	down
21	WP_011153753.1	sll7085	SGL_RS01025	hypothetical protein	#N/A					-2.80915	down
22	WP_011153758.1	sll7090	SGL_RS01050	type III-B CRISPR-associated protein Cas10/Cmr2	#N/A					-3.03358	down
23	WP_010871758.1|WP_010872079.1|WP_010874252.1	slr1908	SGL_RS04720	iron uptake porin	#N/A	3.3904	up
24	WP_010872264.1	slr1403	SGL_RS07345	FG-GAP repeat protein	#N/A	-5.07048	down	-5.07048	down
25	WP_010873788.1	slr0086	SGL_RS15340	Hsp70 family protein	#N/A	2.07182	up

## Sheet: Supplement Table 7D
Supplementary Table 7D List of up- and downregulated proteins detected in Synechocystis-WT strain under all experimental conditions
No.	Accession_number	Old locus tag	New locus tag	Protein name	Pathway name	WT([30] vs [16])+N				WT([30] vs [45])+N				WT([30] vs [16])-N				WT ([30] vs [45])-N
						1 h		24 h		1 h		24 h		1 h		24 h		1 h		24 h
						Log FC	Regulation	Log FC	Regulation	Log FC	Regulation	Log FC	Regulation	Log FC	Regulation	Log FC	Regulation	Log FC	Regulation	Log FC	Regulation
1	WP_010872466.1	slr1247	SGL_RS08390	phosphate ABC transporter substrate-binding protein PstS	ABC transporters	-3.85695	down							2.07495	up			4.62296	up
2	WP_010872068.1	slr1835	SGL_RS06310	photosystem I core protein PsaB	Photosynthesis			1.52773	up					1.59301	up
3	WP_010871747.1	slr2051	SGL_RS04660	phycobilisome rod-core linker polypeptide	Photosynthesis - antenna proteins	-3.53451	down			-1.64077	down			-2.7202	down			-2.84021	down
4	WP_010872049.1	sll1743	SGL_RS06210	50S ribosomal protein L11	Ribosome							2.64529	up							2.52446	up
5	WP_010871575.1	sll1021	SGL_RS03780	flotillin family protein	#N/A			1.83475	up	-1.86117	down					-2.00314	down
6	WP_010872964.1	slr1171	SGL_RS11045	glutathione peroxidase	#N/A			1.98729	up			3.40281	up	-2.13014	down
7	WP_010873020.1	sll0915	SGL_RS11325	insulinase family protein	#N/A			-2.83299	down							-1.8429	down
8	WP_010873225.1	slr1939	SGL_RS12410	M48 family metalloprotease	#N/A					3.79166	up							-2.45891	down
9	WP_010874122.1	sll1338	SGL_RS17080	hypothetical protein	#N/A	-6.42274	down													-4.25873	down
10	WP_010874178.1	slr1557	SGL_RS17395	helix-turn-helix domain-containing protein	#N/A	-1.69682	down									5.87063	up
11	WP_010874319.1	sll1106	SGL_RS18185	DUF1269 domain-containing protein	#N/A	2.31564	up			6.96219	up					-4.87314	down
12	WP_010873527.1	sll0051	SGL_RS13990	nucleoside deaminase	#N/A							-2.10393	down			-1.78778	down
13	WP_010874145.1	slr1463	SGL_RS17200	elongation factor G	#N/A	-3.63744	down	-3.63744	down									3.78786	up

## Sheet: Supplement Table 7E
Supplementary Table 7E List of up- and downregulated proteins detected in Synechocystis-MT strain under temperature stress
No.	Accession_number	Old locus tag	New locus tag	Protein name	Pathway name	MT([30] vs [16])+N				MT([30] vs [45])+N
						1 h		24 h		1 h		24 h
						Log FC	Regulation	Log FC	Regulation	Log FC	Regulation	Log FC	Regulation
1	WP_010871472.1	slr1295	SGL_RS03245	Fe(3+) ABC transporter substrate-binding protein	ABC transporters							-1.89682	down
2	WP_010873625.1	sll0374	SGL_RS14500	urea ABC transporter ATP-binding subunit UrtE	ABC transporters	4.04824	up					-2.56463	down
3	WP_010874222.1	slr0747	SGL_RS17635	ABC transporter ATP-binding protein	ABC transporters			-4.08899	down			-3.3981	down
4	WP_010872138.1	slr1224	SGL_RS06675	ABC transporter ATP-binding protein	ABC transporters					-5.53432	down
5	WP_010874057.1	sll0502	SGL_RS16720	arginine--tRNA ligase	Aminoacyl-tRNA biosynthesis			2.14886	up
6	WP_010873626.1	sll0373	SGL_RS14505	glutamate-5-semialdehyde dehydrogenase	Arginine and proline metabolism					-2.52429	down
7	WP_010874158.1	slr0657	SGL_RS17290	aspartate kinase	Glycine, serine and threonine metabolism							-2.51447	down
8	WP_010873236.1	sll1841	SGL_RS12465	2-oxo acid dehydrogenase subunit E2	Glycolysis / Gluconeogenesis					-2.57233	down
9	WP_010872794.1	slr1351	SGL_RS10140	UDP-N-acetylmuramoyl-tripeptide--D-alanyl-D-alanine ligase	Lysine biosynthesis							-2.51363	down
10	WP_014407100.1	sll0851	SGL_RS08200	photosystem II reaction center protein CP43	Photosynthesis			-2.39603	down			-2.44607	down
11	WP_010872691.1	sll1994	SGL_RS09590	porphobilinogen synthase	Porphyrin and chlorophyll metabolism					2.11155	up
12	WP_010871638.1	slr1604	SGL_RS04115	ATP-dependent zinc metalloprotease FtsH3	Protein families: metabolism			-1.80044	down
13	WP_010872048.1	sll1744	SGL_RS06205	50S ribosomal protein L1	Ribosome			2.70053	up	1.61223	up	2.22602	up
14	WP_010871977.1	sll1801	SGL_RS05840	50S ribosomal protein L23	Ribosome	-1.84925	down
15	WP_010871994.1	sll1789	SGL_RS05925	DNA-directed RNA polymerase subunit beta''	RNA polymerase					-5.13386	down
16	WP_010874013.1	sll0039	SGL_RS16495	response regulator	Two-component system			-3.17983	down			1.57819	up
17	WP_011153892.1	sll6098	SGL_RS01820	Fic family protein	#N/A							2.91938	up
18	WP_010871583.1	slr0670	SGL_RS03820	universal stress protein	#N/A					-2.2198	down
19	WP_010872623.1	slr2104	SGL_RS09220	response regulator	#N/A					-2.04901	down
20	WP_010872646.1	slr1513	SGL_RS09340	hypothetical protein	#N/A							-3.31055	down
21	WP_010872893.1	slr1270	SGL_RS10665	TolC family protein	#N/A					4.60666	up
22	WP_010873190.1	slr0164	SGL_RS12225	ATP-dependent Clp protease proteolytic subunit	#N/A							2.63203	up
23	WP_010871247.1	slr1495	SGL_RS02075	ATP-dependent DNA helicase	#N/A	-3.48128	down
24	WP_010871422.1	slr1780	SGL_RS02970	DUF2488 family protein	#N/A					4.03026	up
25	WP_010871541.1	slr1617	SGL_RS03595	NAD-dependent epimerase/dehydratase family protein	#N/A			1.9027	up
26	WP_010871851.1	sll1583	SGL_RS05200	DNA ligase	#N/A					3.77167	up
27	WP_010872227.1	ssr1480	SGL_RS07155	RNA-binding protein	#N/A			-2.36888	down
28	WP_010873168.1	slr0145	SGL_RS12110	hypothetical protein	#N/A			-2.01302	down
29	WP_010873644.1	sll0185	SGL_RS14600	DUF4912 domain-containing protein	#N/A	3.03762	up
30	WP_010873896.1	slr0302	SGL_RS15895	diguanylate cyclase	#N/A			6.18443	up
31	WP_010872174.1	slr1438	SGL_RS06860	aldose 1-epimerase	#N/A							2.06137	up
32	WP_010872976.1	slr1674	SGL_RS11105	DUF760 domain-containing protein	#N/A	2.76453	up
33	WP_010873473.1	sll0412	SGL_RS13710	DUF445 domain-containing protein	#N/A			-1.67396	down
34	WP_010873766.1	slr0848	SGL_RS15230	DivIVA domain-containing protein	#N/A					2.12691	up
35	WP_011153542.1	slr5005	SGL_RS00020	FG-GAP repeat protein	#N/A			-3.2649	down

## Sheet: Supplement Table 7F
Supplement Table 7F. List of up- and downregulated proteins detected in Synechocystis-MT strain under the combine stress of temperature and nitrogen depletion
No.	Accession_number	Old locus tag	New locus tag	protein name	Pathway name	MT([30] vs [16])-N				MT ([30] vs [45])-N
						1 h		24 h		1 h		24 h
						Log FC	Regulation	Log FC	Regulation	Log FC	Regulation	Log FC	Regulation
1	WP_010872589.1	sll0240	SGL_RS09035	ABC transporter ATP-binding protein	ABC transporters	-1.99955	down
2	WP_010872989.1	sll1561	SGL_RS11170	L-glutamate gamma-semialdehyde dehydrogenase	Alanine, aspartate and glutamate metabolism					-2.9386	down
3	WP_010873010.1	sll1553	SGL_RS11275	phenylalanine--tRNA ligase subunit beta	Aminoacyl-tRNA biosynthesis					2.6812	up
4	WP_010873665.1	slr0212	SGL_RS14710	methionine synthase	Cysteine and methionine metabolism							1.83251	up
5	WP_010873744.1	slr0833	SGL_RS15120	replicative DNA helicase	DNA replication	-1.98052	down			-2.04936	down
6	WP_010874230.1	slr0752	SGL_RS17675	phosphopyruvate hydratase	Glycolysis / Gluconeogenesis					2.62102	up
7	WP_010873418.1	slr0009	SGL_RS13415	form I ribulose bisphosphate carboxylase large subunit	Glyoxylate and dicarboxylate metabolism	-4.15578	down			-5.21038	down
8	WP_010872082.1	slr1844	SGL_RS06380	excinuclease ABC subunit UvrA	Nucleotide excision repair							-1.77281	down
9	WP_010872566.1	slr0261	SGL_RS08920	NAD(P)H-quinone oxidoreductase subunit H	Oxidative phosphorylation	1.75061	up
10	WP_010872712.1	slr1329	SGL_RS09705	F0F1 ATP synthase subunit beta	Oxidative phosphorylation	-3.09877	down			-4.43613	down
11	WP_010871477.1	sll1194	SGL_RS03265	photosystem II complex extrinsic protein PsbU	Photosynthesis					2.26003	up
12	WP_010871858.1	sll1580	SGL_RS05235	phycobilisome rod-core linker polypeptide	Photosynthesis - antenna proteins	-2.3093	down			-3.52752	down
13	WP_010873013.1	sll0920	SGL_RS11290	phosphoenolpyruvate carboxylase	Pyruvate metabolism	1.56389	up
14	WP_010871989.1	slr1901	SGL_RS05900	ATP-binding cassette domain-containing protein	Quorum sensing	-1.90912	down
15	WP_010871963.1	sll1812	SGL_RS05770	30S ribosomal protein S5	Ribosome			1.88074	up
16	WP_010871978.1	sll1800	SGL_RS05845	50S ribosomal protein L4	Ribosome	-3.93254	down			-4.53344	down
17	WP_010872200.1	slr1356	SGL_RS07010	30S ribosomal protein S1	Ribosome	-3.51187	down			-3.23147	down
18	WP_010871289.1	sll1043	SGL_RS02295	polyribonucleotide nucleotidyltransferase	RNA degradation					2.12035	up
19	WP_010873466.1	sll0416	SGL_RS13680	chaperonin GroEL	RNA degradation	-1.77011	down			-3.93641	down
20	WP_010871430.1	sll1676	SGL_RS03010	4-alpha-glucanotransferase	Starch and sucrose metabolism							1.75046	up
21	WP_020861884.1	slr1176	SGL_RS18090	glucose-1-phosphate adenylyltransferase	Starch and sucrose metabolism			-2.69457	down
22	WP_010873156.1	ssl0707	SGL_RS12045	P-II family nitrogen regulator	Two-component system							3.7354	up
23	WP_010871237.1	slr1490	SGL_RS02025	TonB-dependent receptor	#N/A					-2.24468	down
24	WP_010871571.1	ssl1972	SGL_RS03760	hypothetical protein	#N/A							1.79092	up
25	WP_010871762.1	sll1837	SGL_RS04740	DUF1036 domain-containing protein	#N/A	-3.11885	down
26	WP_010872277.1	slr1852	SGL_RS07410	hypothetical protein	#N/A							2.59131	up
27	WP_010872400.1	sll1626	SGL_RS08040	repressor LexA	#N/A							-1.71293	down
28	WP_010872638.1	slr1506	SGL_RS09295	alpha/beta hydrolase	#N/A	-3.35746	down			-3.91698	down
29	WP_020862291.1	ssr2723	SGL_RS11475	ATP-dependent Clp protease adapter ClpS	#N/A			1.58992	up
30	WP_011153588.1	slr5051	SGL_RS00230	hypothetical protein	#N/A	1.89361	up
31	WP_010871467.1	sll1201	SGL_RS03220	Rpn family recombination-promoting nuclease/putative transposase	#N/A			1.66552	up
32	WP_010872941.1	sll1099	SGL_RS10925	elongation factor Tu	#N/A	-8.41413	down			-8.72461	down
33	WP_010871911.1	slr2030	SGL_RS05505	TIGR03279 family radical SAM protein	#N/A			2.58052	up
34	WP_010872942.1	sll1098	SGL_RS10930	elongation factor G	#N/A					4.26813	up
35	WP_010873771.1	slr0075	SGL_RS15255	Fe-S cluster assembly ATPase SufC	#N/A			1.9576	up
36	WP_010873813.1	slr0510	SGL_RS15465	mechanosensitive ion channel	#N/A	-2.28703	down

## Sheet: Supplement Table 7G
Supplementary Table 7G List of up- and downregulated proteins detected in Synechocystis-MT strain under all experimental conditions
No.	Accession_number	Old locus tag	New locus tag	protein name	Pathway name	MT([30] vs [16])+N				MT([30] vs [45])+N				MT([30] vs [16])-N				MT ([30] vs [45])-N
						1 h		24 h		1 h		24 h		1 h		24 h		1 h		24 h
						Log FC	Regulation	Log FC	Regulation	Log FC	Regulation	Log FC	Regulation	Log FC	Regulation	Log FC	Regulation	Log FC	Regulation	Log FC	Regulation
1	WP_010873568.1	sll0680	SGL_RS14200	phosphate ABC transporter substrate-binding protein PstS	ABC transporters							-1.88468	down			-2.4961	down
2	WP_010873569.1	sll0679	SGL_RS14205	PstS family phosphate ABC transporter substrate-binding protein	ABC transporters			-2.92275	down	-2.92006	down	-2.43973	down							-1.87714	down
3	WP_010872075.1	sll1721	SGL_RS06345	alpha-ketoacid dehydrogenase subunit beta	Glycolysis / Gluconeogenesis			-3.53162	down			-2.47254	down					1.70223	up
4	WP_010872122.1	sll1450	SGL_RS06595	ABC transporter substrate-binding protein	Nitrogen metabolism					1.97068	up							-1.85789	down
5	WP_011153649.1	slr5112	SGL_RS00530	hypothetical protein	#N/A							-1.57346	down	2.3013	up
6	WP_010871584.1	sll0656	SGL_RS03825	ExeM/NucH family extracellular endonuclease	#N/A	-5.48783	down			-7.71909	down			-5.27751	down			-3.93738	down
7	WP_010871601.1	sll0643	SGL_RS03920	urease accessory protein UreG	#N/A									-3.52392	down			-2.3487	down
8	WP_010873907.1	sll0280	SGL_RS15955	hypothetical protein	#N/A													2.16321	up
9	WP_020861555.1	slr2075	SGL_RS06165	co-chaperone GroES	#N/A					3.53601	up					-5.40853	down			-6.82231	down
10	WP_010873755.1	slr0842	SGL_RS15175	EAL domain-containing protein	#N/A							-2.70127	down					-4.05107	down
11	WP_010874193.1	slr1570	SGL_RS17480	TIGR00266 family protein	#N/A					-3.62798	down	-2.53011	down			2.10684	up	1.86169	up

## Sheet: Supplement Table 7H
Supplementary Table 7H List of up- and downregulated proteins detected in Synechocystis-WT and MT strains under temperature stress
No.	Accession_number	Old locus tag	New locus tag	Protein name	Pathway name	WT([30] vs [16])+N				MT([30] vs [16])+N				MT([30] vs [45])+N
						1 h		24 h		1 h		24 h		1 h		24 h
						Log FC	Regulation	Log FC	Regulation	Log FC	Regulation	Log FC	Regulation	Log FC	Regulation	Log FC	Regulation
1	WP_010873895.1	slr0301	SGL_RS15890	pyruvate#x# water dikinase	Glycolysis / Gluconeogenesis			-2.11109	down	-2.618	down
2	WP_010873640.1	slr0194	SGL_RS14580	ribose-5-phosphate isomerase RpiA	Pentose phosphate pathway	2.90448	up					2.49106	up
3	WP_010873279.1	slr0172	SGL_RS12700	CBS domain-containing protein	#N/A			-4.46344	down	2.99586	up			2.11348	up

## Sheet: Supplement Table 7I
Supplementary Table 7I List of up- and downregulated proteins detected in Synechocystis-WT and MT strains under combine stress of temperature stress and nitrogen depletion
No.	Accession_number	Old locus tag	New locus tag	protein name	Pathway name	WT([30] vs [16])-N				MT([30] vs [16])-N				WT ([30] vs [45])-N				MT ([30] vs [45])-N
						1 h		24 h		1 h		24 h		1 h		24 h		1 h		24 h
						Log FC	Regulation	Log FC	Regulation	Log FC	Regulation	Log FC	Regulation	Log FC	Regulation	Log FC	Regulation	Log FC	Regulation	Log FC	Regulation
1	WP_010872886.1	sll1181	SGL_RS10625	HlyD family efflux transporter periplasmic adaptor subunit	Bacterial secretion system	-1.82883	down					-3.32672	down					-3.85112	down
2	WP_010872943.1	sll1097	SGL_RS10935	30S ribosomal protein S7	Ribosome	-3.37349	down											2.14055	up
3	WP_010872844.1	sll1873	SGL_RS10395	hypothetical protein	#N/A	-2.93956	down			-2.32107	down			-3.19247	down			-2.15572	down
4	WP_010874124.1	slr1428	SGL_RS17090	GTPase family protein	#N/A			-2.03299	down			-2.31331	down			-4.14027	down			-2.0626	down

## Sheet: Supplement Table 7J
Supplementary Table 7J List of up- and downregulated proteins detected in Synechocystis-WT and MT strains under all experimental conditions
No.	Accession_number	Old locus tag	New locus tag	protein name	Pathway name	WT([30] vs [16])+N				MT([30] vs [16])+N				WT([30] vs [45])+N				MT([30] vs [45])+N				WT([30] vs [16])-N				MT([30] vs [16])-N				WT ([30] vs [45])-N				MT ([30] vs [45])-N
						1 h		24 h		1 h		24 h		1 h		24 h		1 h		24 h		1 h		24 h		1 h		24 h		1 h		24 h		1 h		24 h
						Log FC	Regulation	Log FC	Regulation	Log FC	Regulation	Log FC	Regulation	Log FC	Regulation	Log FC	Regulation	Log FC	Regulation	Log FC	Regulation	Log FC	Regulation	Log FC	Regulation	Log FC	Regulation	Log FC	Regulation	Log FC	Regulation	Log FC	Regulation	Log FC	Regulation	Log FC	Regulation
1	WP_010873703.1	slr0559	SGL_RS14915	ABC transporter substrate-binding protein	ABC transporters													1.92571	up											-2.01059	down					3.12195	up
2	WP_010873819.1	slr0513	SGL_RS15495	Fe(3+) ABC transporter substrate-binding protein	ABC transporters													-1.99611	down	-2.20618	down											1.53586	up
3	WP_010874027.1	slr0040	SGL_RS16565	ABC transporter substrate-binding protein	ABC transporters	3.82851	up																			1.77117	up
4	WP_010873401.1	slr0357	SGL_RS13330	histidine--tRNA ligase	Aminoacyl-tRNA biosynthesis									-2.04242	down													-2.13873	down
5	WP_010873146.1	sll0362	SGL_RS11990	alanine--tRNA ligase	Aminoacyl-tRNA biosynthesis	-1.98114	down																			2.04016	up
6	WP_010873133.1	slr0288	SGL_RS11925	glutamine synthetase III	Arginine biosynthesis									-2.03671	down													-4.44001	down
7	WP_010872163.1	slr1238	SGL_RS06800	glutathione synthase	Cysteine and methionine metabolism	-2.74594	down			-1.89965	down			-2.84962	down			-2.7162	down							2.35884	up
8	WP_010873525.1	sll0053	SGL_RS13980	acetyl-CoA carboxylase biotin carboxylase subunit	Fatty acid biosynthesis	1.70435	up																													-2.07731	down
9	WP_014407105.1	sll2001	SGL_RS09430	leucyl aminopeptidase	Glutathione metabolism									4.15974	up											2.80047	up
10	WP_010872904.1	sll1172	SGL_RS10720	threonine synthase	Glycine, serine and threonine metabolism					1.84258	up											-2.43514	down
11	WP_010873144.1	slr0394	SGL_RS11980	phosphoglycerate kinase	Glycolysis / Gluconeogenesis			-2.14879	down							-1.61131	down									-4.0511	down					2.89406	up	-5.24215	down
12	WP_010873412.1	sll0018	SGL_RS13385	fructose-bisphosphate aldolase class II	Glycolysis / Gluconeogenesis													1.9773	up					-3.48933	down	4.47488	up					-4.16859	down
13	WP_010871683.1	slr1756	SGL_RS04340	type I glutamate--ammonia ligase	Nitrogen metabolism					-3.03748	down							-3.08073	down			-1.57577	down
14	WP_010871366.1	sll1325	SGL_RS02680	F0F1 ATP synthase subunit delta	Oxidative phosphorylation	-1.89907	down			1.51328	up											-4.78171	down					-2.85167	down	-4.8534	down
15	WP_010872907.1	slr1281	SGL_RS10735	NAD(P)H-quinone oxidoreductase subunit J	Oxidative phosphorylation	-1.77831	down	-3.68699	down					-3.63882	down	-2.08175	down											-3.32672	down							-2.01478	down
16	WP_010871317.1	slr0737	SGL_RS02435	photosystem I reaction center subunit II	Photosynthesis													-2.62439	down			-2.44748	down
17	WP_020861638.1	sll1316	SGL_RS07320	cytochrome b6-f complex iron-sulfur subunit	Photosynthesis	-1.63618	down									6.98365	up	2.83111	up					-1.63388	down							2.94239	up
18	WP_010873135.1	sll0258	SGL_RS11935	cytochrome c-550	Photosynthesis									2.05248	up	2.05248	up					-4.87644	down	-3.38457	down					-3.36645	down					1.85936	up
19	WP_010873453.1	sll0199	SGL_RS13610	plastocyanin	Photosynthesis	3.37943	up	-2.83869	down			-2.91002	down	-3.79981	down			-5.22257	down							2.21783	up	2.21783	up
20	WP_010871861.1	sll1577	SGL_RS05250	phycocyanin subunit beta	Photosynthesis - antenna proteins			-2.48182	down							-4.00076	down									-4.72434	down					-1.70621	down	-6.39501	down
21	WP_010873271.1	slr0335	SGL_RS12650	phycobiliprotein ApcE	Photosynthesis - antenna proteins	-5.64626	down															-2.38907	down			-5.64951	down			-1.92582	down			-6.5615	down
22	WP_010872503.1	slr2067	SGL_RS08580	allophycocyanin alpha chain	Photosynthesis - antenna proteins	-8.45248	down																			-7.35365	down							-8.50825	down
23	WP_197525960.1	sll1815	SGL_RS05755	nucleoside monophosphate kinase	Purine metabolism	3.10493	up			-2.04908	down	-2.21302	down	-3.1902	down							-2.08201	down					1.50816	up
24	WP_048908409.1	slr1226	SGL_RS06690	phosphoribosylaminoimidazolesuccinocarboxamide synthase	Purine metabolism	4.99341	up			2.31697	up							4.7079	up			9.11721	up
25	WP_010872796.1	sll1244	SGL_RS10150	50S ribosomal protein L9	Ribosome	1.62242	up			5.69241	up			3.8442	up													4.02065	up							4.7961	up
26	WP_010873349.1	sll0767	SGL_RS13065	50S ribosomal protein L20	Ribosome	-3.62532	down					-2.66614	down	2.44859	up			1.53474	up									3.18656	up
27	WP_010871286.1	slr1129	SGL_RS02280	ribonuclease E/G	RNA degradation											2.64737	up			2.04975	up					-2.80095	down							-2.9799	down
28	WP_010872041.1	slr2076	SGL_RS06170	chaperonin GroEL	RNA degradation			-4.22066	down			-1.88568	down			-7.36354	down			-4.70791	down					-5.36407	down					-2.92106	down	-6.10258	down	-4.15771	down
29	WP_010872514.1	sll1905	SGL_RS08635	response regulator	Two-component system									-1.87869	down											-1.70139	down	-1.70139	down
30	WP_010874011.1	sll0041	SGL_RS16485	GAF domain-containing protein	Two-component system									-2.09034	down			1.68732	up							-2.49128	down									2.09523	up
31	WP_011153706.1	slr7037	SGL_RS00795	DUF3854 domain-containing protein	#N/A							-1.6039	down									-1.89607	down					1.52423	up
32	WP_010871285.1	slr1128	SGL_RS02275	SPFH/Band 7/PHB domain protein	#N/A			-3.17116	down							-1.51379	down			-3.72991	down			1.89254	up			1.76185	up
33	WP_010871360.1	sll0217	SGL_RS02645	flavin reductase	#N/A			-4.21378	down							-4.86214	down																	-2.57309	down
34	WP_010871520.1	slr0974	SGL_RS03485	translation initiation factor IF-3	#N/A			-4.5014	down			-1.78915	down			-5.97748	down											-1.55737	down
35	WP_010871585.1	sll0654	SGL_RS03830	choice-of-anchor I family protein	#N/A	-6.82366	down			-1.7092	down							2.79319	up	2.79319	up	-3.66571	down	-3.66571	down	-1.76417	down					-3.97555	down	-3.66879	down
36	WP_010871697.1	sll1638	SGL_RS04410	photosystem II protein PsbQ	#N/A	-3.5796	down			-2.798	down			1.59455	up													2.24267	up					-2.44433	down
37	WP_010872079.1	slr1841	SGL_RS06365	iron uptake porin	#N/A															4.36619	up	2.37829	up			1.73473	up
38	WP_010872387.1	sll1689	SGL_RS07975	RNA polymerase sigma factor#x# RpoD/SigA family	#N/A							-1.64047	down							-2.2488	down	1.62617	up
39	WP_010872947.1	slr1160	SGL_RS10955	hypothetical protein	#N/A			-1.79497	down									3.88999	up							2.34896	up									2.68324	up
40	WP_010873415.1	slr0006	SGL_RS13400	L-threonylcarbamoyladenylate synthase	#N/A					-2.30054	down																					4.75278	up
41	WP_010873456.1	slr0228	SGL_RS13625	ATP-dependent zinc metalloprotease FtsH2	#N/A													-1.52593	down			-3.19209	down	-6.1663	down
42	WP_010873572.1	sll0617	SGL_RS14225	PspA/IM30 family protein	#N/A			-2.37803	down							-2.40892	down	-5.65563	down							-5.42532	down							-6.51944	down
43	WP_010873667.1	sll0178	SGL_RS14735	NACHT domain-containing NTPase	#N/A	-1.57985	down					-2.57997	down			-3.86947	down	-7.74186	down			-5.86515	down	-5.07967	down							-4.86971	down
44	WP_014407145.1	slr0073	SGL_RS15240	Hpt domain-containing protein	#N/A					-2.04995	down	-2.59543	down	-1.69321	down			-2.94072	down									2.39194	up
45	WP_010873851.1	slr0623	SGL_RS15650	thioredoxin	#N/A	1.74037	up							-2.14428	down					-4.60391	down			1.70286	up			1.65655	up
46	WP_010874209.1	sll1477	SGL_RS17565	CPBP family intramembrane metalloprotease	#N/A	-2.46734	down																			1.57311	up
47	WP_010874281.1	sll0446	SGL_RS17980	hypothetical protein	#N/A	4.63463	up																	1.88606	up			-3.06583	down
